# Supplementary material for: Prediction significance of autophagy-related genes in survival probability and drug resistance in diffuse large B-cell lymphoma
Source: Aging (Albany NY). 2024 Jan 17;16(2):1049–76. doi: 10.18632/aging.205282 (PMC10866451; doi:10.18632/aging.205282)
Supplement: Supplementary Table 4 [file aging-16-205282-s005.xls]

## Sheet: Sheet1
Supplementary Table 4. This table provided the other chemotherapeutic drugs, of which drug tolerance was associated with the risk status of DLBCL patients.
	GSM274896	GSM274898	GSM274899	GSM274901	GSM274904	GSM274909	GSM274914	GSM274917	GSM274919	GSM274931	GSM274932	GSM274936	GSM274937	GSM274942	GSM274946	GSM274962	GSM274966	GSM274967	GSM274971	GSM274972	GSM274977	GSM274985	GSM275001	GSM275002	GSM275006	GSM275013	GSM275016	GSM275019	GSM275021	GSM275029	GSM275039	GSM275041	GSM275047	GSM275055	GSM275056	GSM275058	GSM275060	GSM275062	GSM275064	GSM275065	GSM275071	GSM275072	GSM275073	GSM275074	GSM275076	GSM275077	GSM275078	GSM275081	GSM275088
Erlotinib	2.69638	2.48106	2.67477	2.80055	2.6526	2.57098	2.55747	2.61932	2.6158	2.50272	2.28839	2.63273	2.39717	2.63891	2.59713	2.69035	2.48953	2.61419	2.55531	2.75912	2.7205	2.70961	2.63554	2.54064	2.48861	2.65013	2.42445	2.51471	2.51007	2.5478	2.71246	2.50362	2.543	2.46416	2.49838	2.59263	2.58802	2.56066	2.58159	2.51927	2.66189	2.72821	2.53605	2.59754	2.51333	2.68789	2.51973	2.62433	2.63681
Rapamycin	-1.75346	-2.24321	-1.8899	-2.06687	-1.91347	-2.23725	-2.18571	-1.6431	-1.99457	-2.28202	-2.30517	-1.97423	-2.21122	-1.53767	-2.02979	-1.9521	-2.27247	-2.42004	-1.71374	-1.80386	-2.00549	-1.79202	-1.83352	-2.19349	-2.08558	-2.08419	-2.50995	-2.13465	-1.94489	-2.03858	-1.83443	-2.1048	-1.95418	-2.37088	-2.24982	-2.023	-1.97561	-1.69636	-1.81715	-2.01388	-2.35061	-1.92115	-2.02815	-2.07968	-2.035	-2.10458	-2.35579	-2.12978	-1.94518
Sunitinib	2.76605	2.68	2.74042	2.42347	2.87924	2.35169	2.57934	2.67147	2.33798	2.35514	2.86025	2.62058	2.55895	2.70111	2.53589	2.69594	2.50794	2.84252	2.45217	2.6378	2.69288	2.31551	2.5364	2.42022	2.31426	2.77625	2.48969	2.63449	2.61855	2.46261	2.66076	2.67588	2.4876	2.32821	2.69452	2.30495	2.47726	3.15784	2.37403	2.4132	2.19691	2.521	2.40958	2.61034	2.40783	2.7337	2.7193	2.37997	2.43107
PHA-665752	2.88589	2.85148	2.94721	2.94682	2.87342	2.78738	2.93795	2.98466	2.82877	2.81945	2.88901	2.77716	2.82265	2.94297	2.81547	2.80959	2.88038	2.90535	2.82158	2.95424	2.86553	2.85148	2.86082	2.77577	2.73492	2.90424	2.88456	2.87653	2.89791	2.82994	2.94542	2.86558	2.80911	2.78758	2.86303	2.79371	2.8247	2.88287	2.80504	2.7898	2.82751	2.84799	2.83569	2.92568	2.812	2.86358	2.83965	2.75561	2.78484
MG-132	-0.207044	-0.091646	-0.381217	-0.233056	0.100041	-0.249643	-0.100198	-0.255319	-0.156093	-0.291014	-0.355478	-0.149277	-0.161168	-0.259592	-0.24167	-0.032281	-0.368643	-0.578551	-0.255859	0.040242	0.070007	-0.0829296	-0.122175	-0.222607	-0.35728	-0.363172	-0.730563	-0.410765	-0.0107697	-0.222862	-0.0392415	-0.143807	-0.385109	-0.184758	0.118362	0.0203576	-0.0901164	0.641232	-0.266685	0.0125765	-0.157899	-0.234294	-0.229686	0.0164927	-0.502711	0.0143336	-0.117178	-0.155337	-0.534571
Paclitaxel	-3.15192	-3.11262	-3.23522	-3.66629	-3.05601	-3.5178	-3.35827	-3.15875	-3.37221	-3.30496	-3.51676	-3.31452	-3.22529	-2.96467	-3.29619	-3.063	-3.49816	-3.33936	-3.23577	-3.15321	-3.15124	-3.39234	-3.31421	-3.46682	-3.57763	-3.33835	-3.56489	-3.30159	-3.23922	-3.38291	-3.33428	-3.29053	-3.32347	-3.53753	-3.376	-3.38232	-3.44516	-2.33134	-3.43641	-3.41017	-3.62043	-3.34117	-3.40523	-3.34368	-3.46719	-3.1805	-3.33323	-3.42116	-3.13428
Cyclopamine	4.85474	4.63057	4.75817	4.62105	4.80679	4.55726	4.71252	4.83854	4.70604	4.54339	4.67931	4.67243	4.64023	4.76956	4.729	4.80168	4.43681	4.74058	4.64927	4.84279	4.71538	4.82967	4.8347	4.70807	4.67447	4.79627	4.49254	4.70209	4.90428	4.75416	4.65376	4.77855	4.63563	4.6407	4.7728	4.60274	4.66681	4.84982	4.77087	4.61058	4.6586	4.801	4.73182	4.7391	4.6951	4.80189	4.77758	4.701	4.75837
AZ628	1.9046	2.07296	2.31934	2.16282	2.41545	2.12385	1.90097	2.45288	2.15968	1.97362	2.15703	2.0045	2.38348	2.31264	1.99442	2.30979	2.15244	2.25469	1.53771	2.65244	2.37605	1.92351	1.85652	1.98321	1.1602	2.20125	1.94422	2.04636	1.87738	2.39704	2.14702	2.2922	2.00087	1.71537	2.19443	2.15681	2.19873	3.01913	1.73746	2.34729	2.22954	1.81886	1.93594	2.45874	1.32151	1.72247	1.67246	1.57059	1.61267
Sorafenib	2.1998	2.10902	2.19172	2.13623	2.18849	2.16793	2.13023	2.1979	2.11258	2.04331	2.07696	2.17285	2.08961	2.19049	2.1787	2.1442	2.02162	2.1247	2.00713	2.28126	2.23799	2.10385	2.07711	2.02821	2.0838	2.08559	2.0225	1.91887	2.19865	2.14044	2.10005	2.15502	2.10851	2.19817	2.29184	2.11698	2.17975	2.21719	2.19578	2.06016	2.20333	2.19848	2.13028	2.32632	2.159	2.33588	2.28962	2.23484	2.13595
VX-680	1.58084	1.37277	1.46088	1.02448	1.62907	0.913092	1.26539	1.48031	1.17115	1.18592	1.45754	1.35664	1.35297	1.5211	1.42647	1.65261	1.16765	1.35875	1.39739	1.31325	1.61419	1.25118	1.41441	1.04825	1.35672	1.67663	0.844262	1.3923	1.71738	1.26654	1.32652	1.15271	1.51222	1.04762	1.1674	1.28696	1.45426	2.2129	1.20113	1.22611	0.879639	1.50383	1.37154	1.47261	0.983522	1.22995	1.09436	0.942692	1.25791
Imatinib	2.99686	2.83787	2.87533	2.9102	2.9133	2.86213	2.94495	2.99036	2.91743	2.86102	3.01059	2.94304	2.90132	2.99566	2.92514	2.84655	2.8781	2.89119	2.8157	2.9856	2.98097	2.88019	2.86815	2.84374	2.87307	2.95794	2.92482	2.88193	3.01724	2.94933	2.8582	2.95884	2.84597	2.94687	3.06587	2.87031	2.86963	3.0637	2.93298	2.76841	2.89758	2.94556	2.89741	3.02658	2.91894	2.97513	2.81465	2.92754	2.80881
TAE684	0.850558	0.901786	0.883823	0.810367	0.97852	0.913962	0.944521	0.855538	0.826749	0.890765	0.968751	0.92328	0.926206	0.874063	0.837796	0.885602	0.92351	0.927548	0.865207	0.895812	0.904177	0.841669	0.870032	0.878093	0.833732	0.93426	0.9443	0.926493	0.780263	0.856519	0.869788	0.92362	0.85803	0.837608	0.918525	0.829802	0.861346	1.08013	0.805455	0.890873	0.863814	0.826368	0.83775	0.823211	0.782251	0.89383	0.890652	0.793294	0.895164
Crizotinib	2.66	2.61699	2.70238	2.46211	2.78216	2.53156	2.58273	2.81942	2.48788	2.50067	2.7198	2.53989	2.70828	2.72098	2.57162	2.63889	2.60269	2.5245	2.53106	2.83502	2.72706	2.55213	2.5345	2.46464	2.44485	2.64806	2.59884	2.66061	2.56946	2.66453	2.49306	2.70049	2.47407	2.36829	2.67675	2.37914	2.57153	3.08774	2.5039	2.5444	2.46947	2.59088	2.47175	2.60849	2.44466	2.65765	2.44557	2.33726	2.57663
Saracatinib	2.41013	2.26212	2.41871	2.39697	2.44707	2.19027	2.48457	2.59522	2.41222	2.30388	2.42802	2.43552	2.3473	2.53005	2.37721	2.47538	2.23093	2.38976	2.4135	2.6202	2.39418	2.39357	2.4681	2.37609	2.08683	2.67883	2.35479	2.38073	2.39335	2.48547	2.62315	2.44901	2.41403	2.05348	2.42848	2.39298	2.30673	2.79565	2.25722	2.33233	2.29068	2.34664	2.38438	2.29965	2.26825	2.53496	2.2922	2.21188	2.46284
S-Trityl-L-cysteine	1.26381	1.03789	1.22508	0.7369	1.23263	0.753267	0.915573	1.22343	0.880603	0.93637	0.837558	0.955462	0.894815	1.18475	1.08381	1.21731	0.875448	1.07125	0.990696	1.11564	1.10413	0.918396	0.975027	0.769064	0.940839	0.992504	0.671582	1.08073	1.13155	0.904676	0.942296	0.981843	0.991076	0.739282	0.929156	0.90437	0.947586	1.58283	0.81969	0.951403	0.701367	0.969285	0.86436	1.11286	0.912624	1.13874	0.942621	0.849207	1.00626
Z-LLNle-CHO	0.639424	0.69526	0.754307	0.36	0.863316	0.317963	0.59956	0.772471	0.51647	0.54547	0.57114	0.568035	0.525631	0.708775	0.636689	0.801322	0.466066	0.554555	0.625573	0.695604	0.75675	0.440514	0.605285	0.543869	0.506334	0.395479	0.246325	0.683433	0.760327	0.451462	0.64182	0.590533	0.464432	0.372267	0.630919	0.521349	0.563287	1.28898	0.494017	0.793803	0.352915	0.501141	0.423107	0.721245	0.421585	0.278598	0.236002	0.293681	0.220014
Dasatinib	0.905381	0.940339	0.939389	0.968033	0.94737	0.352653	0.664313	1.18671	1.17641	0.786478	0.346853	0.607262	0.639932	1.16852	0.677426	1.0025	0.288519	0.487663	0.960428	1.18533	0.568257	1.31081	0.95552	0.546357	-0.192787	1.27585	0.396986	0.536151	0.820062	1.10331	1.16215	1.06884	0.701428	-0.0582162	0.435627	0.916851	0.456571	1.8712	0.41439	0.9068	0.580344	0.422527	1.00638	0.443163	0.107377	0.614521	0.458504	0.268441	1.22536
GNF-2	2.43007	2.41238	2.43352	2.45766	2.39025	2.40508	2.41203	2.49472	2.3389	2.37659	2.46183	2.39709	2.39806	2.54171	2.37884	2.40191	2.35817	2.36264	2.36887	2.5332	2.47485	2.39937	2.40107	2.43567	2.40984	2.43437	2.46427	2.34969	2.52753	2.3785	2.44054	2.34103	2.34899	2.45407	2.52286	2.38524	2.39165	2.50583	2.46559	2.34313	2.3672	2.54225	2.39716	2.53527	2.47121	2.56	2.40549	2.54386	2.46852
CGP-60474	-1.94877	-1.96502	-2.00304	-2.27293	-1.7285	-2.314	-2.05273	-1.79952	-2.10689	-2.14791	-2.43541	-2.1423	-2.21774	-1.96319	-2.20687	-1.9668	-2.38173	-2.12925	-2.08166	-2.07664	-2.1365	-2.08256	-2.06763	-2.34053	-2.40995	-2.18146	-2.3008	-2.06213	-2.16336	-2.11006	-2.10458	-1.98435	-2.32808	-2.50125	-2.21392	-2.27111	-2.30521	-1.49193	-2.33242	-2.04183	-2.39264	-2.39966	-2.31869	-2.33778	-2.46295	-2.38087	-2.32402	-2.658	-2.23035
CGP-082996	2.78821	2.47086	2.65472	2.59501	2.6196	2.50254	2.65407	2.85782	2.58758	2.46278	2.41538	2.60008	2.46722	2.96385	2.51159	2.59771	2.13079	2.59308	2.55608	2.85803	2.63704	2.76598	2.72583	2.43105	2.50433	2.50809	2.39501	2.28838	2.83024	2.66729	2.75627	2.69458	2.42386	2.57938	2.68374	2.33938	2.40508	2.67259	2.81616	2.43591	2.58836	2.82718	2.48321	2.68159	2.66757	3.0031	2.98901	3.00922	2.9263
A-770041	2.5105	2.42449	2.52467	2.33125	2.41674	2.01501	2.41706	2.90367	2.61451	2.40238	2.11805	2.30674	2.29795	2.84142	2.27605	2.63928	1.85844	2.36791	2.5321	2.64016	2.30615	2.59288	2.56138	2.32738	1.9354	2.75964	2.15995	2.28725	2.51218	2.62196	2.75455	2.56031	2.37672	1.91045	2.27821	2.41072	2.20833	3.34222	2.27988	2.24389	2.00778	2.38901	2.49055	2.22958	1.89892	2.29985	2.24921	2.06202	2.61855
WH-4-023	2.51787	2.78787	2.51429	2.59151	2.61409	2.13025	2.52285	2.64782	2.70353	2.49259	2.21963	2.12899	2.33177	2.67076	2.29242	2.5031	2.3748	2.54923	2.37126	2.62815	2.14833	2.58033	2.6596	2.36708	1.88298	2.88914	2.4028	2.34639	2.4235	2.49501	2.64332	2.69838	2.37766	1.83993	2.34035	2.3326	2.29795	2.9486	2.16895	2.57054	2.14039	2.03374	2.35433	2.11508	2.22536	2.75115	2.57061	2.17396	2.96617
WZ-1-84	3.86852	3.71759	3.88866	3.95581	3.64186	3.69388	3.70437	3.89478	3.89915	3.81424	3.55803	3.70947	3.57552	4.02738	3.72416	3.7968	3.55875	3.88468	3.71555	3.92608	3.74384	3.84401	3.87384	3.71853	3.61875	3.81075	3.73467	3.61739	3.84516	3.70624	3.94895	3.71048	3.64477	3.63982	3.61143	3.58928	3.74446	3.70023	3.75014	3.70203	3.70721	3.74802	3.67948	3.81727	3.87096	4.15674	4.09919	3.9917	3.99248
BI-2536	-1.7499	-2.01445	-2.02646	-2.36253	-1.78723	-2.36357	-2.12551	-1.90455	-2.08429	-2.17605	-2.18812	-2.0244	-1.97814	-1.8122	-1.97774	-1.71337	-2.24598	-2.2082	-2.01749	-2.02276	-1.74483	-2.0005	-1.92943	-2.28815	-2.09974	-1.8395	-2.49622	-2.1939	-1.75695	-2.16827	-2.21917	-2.18842	-1.98779	-2.25917	-2.08594	-2.12457	-2.02402	-0.837793	-2.21473	-2.2095	-2.31611	-1.90811	-2.00285	-2.06061	-2.34367	-1.89848	-1.97911	-2.14632	-2.06054
BMS-509744	3.0635	2.96703	2.99864	2.95245	3.03667	2.88755	3.0274	3.09578	2.95866	2.87283	2.91282	2.92593	2.92205	3.1384	2.85624	3.0917	2.75356	2.88415	2.95205	3.04694	3.07928	3.09291	3.05779	2.71829	2.84437	2.97349	2.68532	2.7943	3.05312	2.95085	2.81348	2.90498	2.87697	2.88792	2.93747	2.8418	2.86096	3.41536	2.90482	2.72809	2.88451	3.06809	2.96202	2.95821	2.70361	3.03703	3.02082	2.90799	3.05772
CMK	2.28753	2.15422	2.1315	2.0699	2.07329	1.85438	2.1034	2.32985	2.2067	2.07811	1.86209	1.99911	1.93916	2.09329	2.14247	2.18343	1.89578	2.0149	2.04089	2.06573	2.13958	2.15704	2.13616	2.01315	2.13608	2.15476	1.92798	2.02521	2.3924	2.09049	1.9688	1.87515	1.98895	2.03294	2.0264	2.1678	2.09778	2.20929	2.13299	1.93538	1.88171	2.08284	2.09781	2.13149	2.05255	2.12908	2.07627	1.8824	2.03794
Pyrimethamine	4.10092	3.55965	3.89048	3.48387	4.16144	3.59712	3.93645	3.95377	3.76739	3.29484	3.83532	4.10126	4.04042	3.82845	4.03137	3.92397	3.35917	3.97729	3.57474	3.71693	3.98756	3.95195	3.95991	3.8873	4.03628	4.09973	3.18607	3.59209	4.19861	4.08416	3.37498	3.9316	3.90461	3.8639	4.10661	3.69647	3.91616	4.56149	4.09868	3.45564	3.97748	4.27474	4.08779	3.79714	3.75337	3.40608	3.72119	3.86212	3.71775
JW-7-52-1	-1.41933	-1.55816	-1.56522	-1.76116	-1.28647	-1.75757	-1.60899	-1.31127	-1.65073	-1.78361	-1.7071	-1.56538	-1.66835	-1.31257	-1.63097	-1.37631	-1.99238	-1.78904	-1.53752	-1.22102	-1.46303	-1.4103	-1.51175	-1.81354	-1.76757	-1.60629	-2.19674	-1.73931	-1.58551	-1.47534	-1.67102	-1.58218	-1.60114	-1.97042	-1.72752	-1.6586	-1.70388	-0.663168	-1.62756	-1.61563	-1.75339	-1.48923	-1.62363	-1.66335	-2.20021	-2.061	-1.98366	-2.16165	-1.66377
A-443654	-0.598955	-0.906587	-0.790722	-0.834725	-0.736408	-0.987674	-0.958612	-0.709177	-0.821739	-0.896765	-1.03975	-0.822913	-0.940878	-0.604324	-0.791194	-0.625813	-1.04416	-0.961225	-0.762982	-0.810416	-0.754149	-0.689416	-0.777659	-0.99292	-0.850029	-0.880564	-1.12619	-0.951472	-0.717843	-0.874412	-0.848639	-0.92049	-0.852354	-0.952116	-0.983877	-0.861892	-0.826917	-0.561171	-0.813881	-0.896567	-0.935026	-0.745972	-0.792536	-0.829333	-0.990157	-0.971831	-0.975875	-0.948506	-0.791612
GW843682X	-2.28657	-2.56456	-2.6154	-3.03046	-2.19655	-3.02011	-2.62115	-2.35888	-2.71145	-2.81696	-2.82008	-2.58566	-2.50971	-2.28009	-2.54651	-2.13468	-2.78228	-2.76328	-2.61094	-2.40969	-2.20446	-2.51039	-2.39647	-2.91017	-2.60538	-2.34204	-3.26366	-2.77952	-2.2067	-2.7554	-2.85704	-2.81272	-2.61741	-2.95254	-2.66128	-2.6289	-2.58691	-1.10592	-2.90371	-2.82401	-2.92771	-2.40517	-2.5688	-2.54965	-3.03759	-2.60631	-2.66041	-2.9165	-2.74098
MS-275	0.814934	0.473649	0.521185	0.392273	0.85731	0.490417	0.5571	0.729265	0.590825	0.483946	0.666093	0.718485	0.672178	0.718939	0.670697	0.695814	0.41166	0.530038	0.642401	0.645716	0.824812	0.620587	0.612574	0.655127	0.761624	0.616018	0.304165	0.516969	0.876254	0.680509	0.594242	0.614914	0.604359	0.659283	0.84011	0.577921	0.635327	0.936655	0.733215	0.490456	0.474256	0.743323	0.548828	0.717638	0.513196	0.766736	0.68373	0.633507	0.573243
Parthenolide	3.38049	3.10099	3.13326	3.03712	3.30569	3.0225	3.09585	3.32796	3.20323	3.0547	3.09307	3.16785	3.06163	3.12281	3.08568	3.20692	3.03443	3.02168	3.11966	3.04003	3.30246	3.30827	3.12899	3.02509	3.29092	3.24074	2.94156	2.99426	3.52561	3.2292	2.87613	3.08098	3.15612	3.20302	3.15676	3.21406	3.14959	3.36834	3.30475	3.03722	2.9908	3.29505	3.19853	3.29396	3.03274	3.02938	2.96879	2.92748	3.18895
KIN001-135	3.93096	3.75911	3.82556	3.8579	3.7804	3.78504	3.82953	3.84912	3.874	3.77767	3.83311	3.86776	3.71397	3.9058	3.84394	3.81905	3.7652	3.75079	3.76223	3.79323	3.89189	3.88295	3.89827	3.81547	3.95032	3.81703	3.73449	3.69695	4.02198	3.8465	3.75175	3.78958	3.81824	3.93314	3.90295	3.82874	3.83968	3.83015	3.95449	3.71931	3.81641	3.95487	3.876	3.98832	3.92127	3.8894	3.83244	3.92054	3.86765
TGX221	3.96679	4.17004	4.10605	4.17103	4.1666	4.05284	4.17067	4.25811	4.06322	3.92174	3.73145	3.90516	4.06641	4.12662	3.84214	4.03447	4.02144	4.17319	4.02169	4.37177	3.82214	4.22817	4.07119	3.98253	3.49771	4.17875	3.90515	4.02691	3.93089	4.14914	4.29747	4.20896	3.9527	3.6405	4.0755	4.01694	3.74931	4.44862	3.80382	4.1305	3.79042	3.64547	4.05052	3.86191	3.83156	4.07491	4.07334	3.7606	4.21696
Bortezomib	-5.7537	-5.41462	-5.79732	-5.71137	-5.38049	-5.83083	-5.71417	-5.64903	-5.61274	-5.79158	-6.10082	-5.85441	-5.76514	-5.78366	-5.77183	-5.6314	-5.83799	-6.03069	-5.79038	-5.41115	-5.59443	-5.61197	-5.6691	-5.77284	-5.99473	-5.89333	-6.06611	-5.99193	-5.60793	-5.82837	-5.5088	-5.81807	-5.85335	-5.9721	-5.6577	-5.58661	-5.76079	-4.8218	-5.97663	-5.50245	-5.82964	-5.99646	-5.86925	-5.74748	-6.05725	-5.44493	-5.68327	-5.94926	-5.83539
XMD8-85	2.45695	2.41521	2.75216	2.32632	2.50914	2.37422	2.45225	2.71167	2.47966	2.45604	2.24038	2.17722	2.26299	2.65126	2.29053	2.28976	2.13614	2.51028	2.27663	2.71507	2.25819	2.48954	2.46631	2.10708	1.95295	2.2095	2.23848	2.354	2.36453	2.52857	2.68612	2.80245	2.27566	2.24318	2.4498	2.13855	2.27713	2.46955	2.25739	2.29751	2.33269	2.17049	2.19934	2.54045	2.40206	2.94627	2.71502	2.49956	2.79878
Roscovitine	4.03344	3.84414	3.99587	3.82628	3.97374	3.84289	3.88517	4.02097	3.91972	3.84038	3.86709	3.93092	3.86144	3.92973	3.971	3.92901	3.82286	3.95689	3.869	3.89498	3.93909	3.92075	3.90345	3.81912	3.92269	3.83761	3.77445	3.93073	4.01437	3.95184	3.77113	3.95649	3.85872	3.88015	3.97527	3.85042	3.89455	3.90866	3.96263	3.84516	3.86388	3.93019	3.88829	3.95272	3.91295	3.83466	3.844	3.86761	3.83118
Salubrinal	3.65131	3.3719	3.5868	3.519	3.47038	3.43064	3.40043	3.67507	3.49455	3.34577	3.38037	3.45512	3.43156	3.5922	3.53942	3.5013	3.27675	3.37801	3.46597	3.57028	3.53456	3.55238	3.48985	3.31139	3.5303	3.40569	3.21039	3.38618	3.72893	3.4995	3.35713	3.46639	3.43954	3.49967	3.5331	3.45913	3.50284	3.53024	3.60977	3.32679	3.49694	3.63635	3.50172	3.62611	3.44985	3.58744	3.56062	3.63353	3.442
Lapatinib	2.57999	2.645	2.7283	2.81324	2.67672	2.60425	2.65958	2.69677	2.56553	2.60189	2.53613	2.58979	2.5302	2.74818	2.55566	2.66407	2.5334	2.60184	2.5788	2.88507	2.6311	2.63682	2.69229	2.70459	2.43109	2.67838	2.53767	2.69128	2.35336	2.59743	2.77133	2.54695	2.51879	2.46846	2.4524	2.53407	2.6477	2.69962	2.56945	2.61201	2.69684	2.5829	2.53926	2.6061	2.51051	2.63127	2.54997	2.51882	2.57821
Doxorubicin	-1.85792	-2.2095	-1.97512	-2.14018	-1.81589	-2.39701	-2.27044	-1.67883	-2.03419	-1.94441	-1.91198	-1.7551	-1.58075	-1.41555	-1.77366	-1.65815	-2.43063	-1.70043	-2.17832	-2.03792	-1.63949	-1.98948	-1.96044	-2.1918	-1.96045	-1.63584	-2.6612	-1.88178	-1.42815	-1.87918	-1.71918	-1.96383	-1.74406	-1.79266	-1.69086	-1.74586	-1.80278	-1.3493	-1.6992	-1.91222	-2.06971	-1.66214	-1.62533	-1.65061	-1.80972	-1.95207	-2.04901	-1.92667	-1.88952
Etoposide	1.8568	1.14591	1.40842	1.16631	2.10041	0.869133	1.09009	1.95489	1.47086	1.18998	2.08642	2.08274	2.14685	2.0716	1.66443	1.76848	1.1436	2.07357	1.03581	1.29526	2.20147	1.58059	1.64178	1.31146	2.0309	1.90713	0.58956	1.79285	2.32357	1.93582	1.79251	1.59266	1.90822	2.00211	2.15631	1.77204	1.67187	2.68046	1.87573	1.49709	1.35505	2.16836	1.89595	1.79095	1.53965	0.993784	1.23147	1.21068	1.65981
Gemcitabine	-2.17936	-3.47688	-2.85157	-3.69332	-2.22883	-3.40454	-3.27101	-2.76843	-3.1838	-2.82721	-1.86488	-1.57191	-1.0948	-2.40523	-2.4912	-2.13737	-3.23374	-2.3497	-2.91521	-3.37463	-1.66234	-3.01674	-2.88001	-3.29113	-2.53699	-2.04832	-3.97938	-2.86261	-1.63879	-2.6986	-2.69089	-2.45044	-1.88132	-2.00943	-1.93303	-2.25286	-2.23553	-1.19223	-1.84524	-2.62505	-2.9824	-1.56416	-2.05843	-1.91073	-2.36785	-2.54843	-2.11439	-2.42639	-2.71616
Mitomycin C	-0.694926	-1.43093	-1.03878	-1.36739	-0.738186	-1.21086	-1.06133	-0.842249	-1.11101	-0.872198	-0.533344	-0.31507	-0.244708	-0.549013	-0.681766	-0.61334	-1.30894	-0.402616	-0.924804	-1.20825	-0.291706	-1.01155	-1.01993	-1.16002	-0.802447	-0.583884	-1.75437	-1.15541	-0.367565	-0.922249	-0.734789	-0.894227	-0.60529	-0.478661	-0.241331	-0.745287	-0.718905	-0.291748	-0.641037	-0.91247	-1.17876	-0.468782	-0.567715	-0.352305	-0.786183	-0.858159	-1.09017	-0.946779	-0.638886
Vinorelbine	-3.77013	-4.08476	-4.14778	-3.9734	-3.75955	-4.03291	-4.24237	-3.6624	-3.73102	-4.10186	-3.96327	-3.68023	-3.53024	-3.49623	-3.93493	-3.96146	-4.05241	-3.70279	-4.02673	-3.92109	-3.72078	-3.92144	-3.72421	-4.15717	-3.77786	-3.69221	-4.54124	-3.8884	-3.68178	-3.60646	-3.95775	-4.05839	-3.81999	-3.7417	-3.8432	-3.7472	-4.11956	-2.88412	-3.83944	-4.12191	-4.11503	-3.83974	-3.56589	-3.79526	-3.84877	-3.95703	-3.76763	-3.96838	-3.83723
NSC-87877	4.9853	4.74128	4.996	4.87467	4.99559	4.93943	4.95788	5.05272	4.82858	4.97287	5.16132	5.15842	5.03083	5.12023	5.10079	4.90393	4.88442	4.98066	4.92275	5.00553	5.209	4.90766	5.0025	4.9511	5.05957	5.18535	4.74565	4.78201	5.21283	4.92413	4.7999	5.13002	5.11226	5.29826	5.279	5.06142	5.08552	5.10002	5.32145	4.88411	4.96836	5.34817	5.1108	5.21487	5.13749	4.99533	5.10071	5.2542	4.77592
QS11	3.49264	3.10808	3.2607	3.17601	3.26383	3.0499	3.13118	3.48163	3.11947	3.01933	3.30571	3.56826	3.30881	3.3737	3.40531	3.41004	2.84724	3.2362	3.03435	3.1651	3.70028	3.35641	3.33923	3.08777	3.68686	3.44204	2.8136	3.02088	3.84383	3.30067	2.91102	3.1291	3.39659	3.58713	3.43312	3.28201	3.37147	3.33553	3.61049	2.90495	3.29337	3.76891	3.50639	3.48188	3.37059	3.30427	3.50069	3.59161	3.39969
CP466722	2.90233	2.36949	2.53329	2.22742	2.64848	2.24599	2.23364	3.01358	2.46092	2.27601	2.58104	2.66472	2.46824	2.88581	2.49643	2.72239	2.4989	2.36725	2.55212	2.56283	2.68296	2.50939	2.47975	2.24982	2.64382	2.44279	2.28953	2.54339	2.92646	2.52845	2.68388	2.51286	2.56964	2.40467	2.4961	2.45265	2.71137	2.75197	2.59814	2.40405	2.38934	2.73613	2.38227	2.89397	2.42358	2.92385	2.69889	2.58064	2.3347
Midostaurin	-0.0676087	-0.0393871	-0.0283069	-0.0732903	0.00161847	-0.041276	-0.0040102	-0.0193972	-0.0494391	-0.0474674	0.0169349	-0.0221613	-0.000720835	-0.048705	-0.0475256	-0.0422869	-0.0711285	-0.00445277	-0.0576534	-0.0331034	-0.0444535	-0.0469238	-0.038647	-0.0530462	-0.105519	0.0234452	-0.0419173	-0.0122694	-0.0418924	-0.000116727	-0.0316888	0.0226999	-0.0390948	-0.070334	-0.0144146	-0.0451332	-0.0633443	0.107607	-0.0746388	-0.0574778	-0.046661	-0.0795548	-0.0100542	-0.0607486	-0.109688	-0.0807678	-0.0385821	-0.111887	-0.0624828
AP-24534	0.772216	0.480472	0.61528	0.831145	0.675281	0.350617	0.363215	1.18825	0.753115	0.351864	0.684542	0.660026	0.549425	0.882447	0.45445	0.556095	0.45605	0.896326	0.394105	0.778721	0.567651	0.680402	0.825785	0.290478	0.36828	0.800496	0.753556	0.563943	1.04327	0.803175	0.94546	0.780047	0.643809	0.416677	0.4706	0.585309	0.700173	0.619044	0.64578	0.535167	0.530242	0.685238	0.85505	0.752028	0.395683	0.670522	0.682927	0.543115	0.766162
JNK-9L	-0.262486	-0.402936	-0.272589	-0.371816	-0.2871	-0.319882	-0.533501	0.0922577	-0.310589	-0.428742	-0.374956	-0.0718411	-0.282752	-0.10439	-0.264382	-0.334271	-0.377272	-0.0247295	-0.426227	-0.395944	-0.154047	-0.35952	-0.311564	-0.432442	-0.235014	-0.0852146	-0.473123	-0.344484	-0.0648554	-0.177998	-0.341622	-0.426252	-0.371097	-0.139608	-0.193179	-0.291644	-0.468014	0.249126	-0.320072	-0.456397	-0.369541	-0.283333	-0.182276	-0.270448	-0.33337	-0.46872	-0.480894	-0.439573	-0.409383
PF-562271	1.99669	1.79979	2.03294	1.97545	1.92723	1.86269	1.81503	2.22427	1.90305	1.79017	2.05205	2.19793	2.0512	2.21211	1.81215	1.8431	1.73734	2.15923	1.71604	1.9447	2.11193	2.07086	2.10542	1.81326	2.05718	2.3139	1.80096	1.8157	2.17549	2.14713	1.62344	1.84053	1.92182	2.09751	1.9778	1.8786	1.92848	2.33549	2.04668	1.71447	2.00648	2.08771	2.1881	1.91012	1.7956	1.72727	1.87522	1.85866	2.00981
HG-6-64-1	1.2513	0.766626	1.25491	1.4434	1.07377	0.926392	0.633114	1.97438	1.28433	0.934407	1.06329	1.10919	1.16529	1.76651	0.863155	0.828752	1.09777	1.37244	0.897773	1.41847	1.03405	1.06593	1.24594	0.54349	0.648104	1.33058	1.30052	1.01795	1.54864	1.27071	1.94974	0.983974	1.17806	0.885554	0.974017	1.20866	1.07059	1.13089	1.15383	1.22436	0.956857	0.927438	1.65792	1.30044	0.74245	0.898333	0.694662	0.593948	1.23154
JQ12	1.2907	0.755282	1.36807	1.15292	1.21867	1.19804	0.998314	1.59341	1.13072	1.0743	1.20288	1.28459	1.05236	1.36734	1.54004	1.22102	1.26126	1.31187	1.06195	1.37795	1.29725	1.11207	1.29712	1.01357	1.35109	1.535	0.964571	1.61552	1.64223	1.28805	1.59115	1.41464	1.56716	1.44963	1.48335	1.40546	1.18144	1.62117	1.33741	1.0173	1.31275	1.38607	1.61593	1.46178	1.20172	1.00536	1.21072	1.07683	1.1023
DMOG	6.78154	6.1111	6.11015	6.70585	6.60934	5.98648	6.46415	7.00333	6.74476	6.31736	6.16245	6.37805	6.07623	6.74022	6.30139	6.57685	6.06864	6.41673	6.4039	6.79993	6.66704	6.8561	6.61094	6.0123	6.25553	6.73276	5.88034	6.46346	6.62441	6.60605	6.78889	6.49699	6.57672	6.29755	6.19674	6.4599	6.44887	6.79692	6.43951	6.47878	6.44551	6.72806	6.77574	6.42588	5.96884	6.21833	6.33238	5.93417	6.53483
FTI-277	2.11984	2.07464	2.22247	1.83945	2.12912	2.11156	2.11563	2.22894	2.01939	2.10136	2.32395	2.18791	2.14736	2.17531	2.13686	2.13764	2.00454	2.17554	1.94733	2.02821	2.14353	2.0334	2.1171	2.09016	2.11629	2.30726	2.00435	2.16877	2.22398	2.13845	2.03297	2.25158	2.10446	2.29665	2.28004	2.04703	2.06582	2.43608	2.12314	1.95638	2.05494	2.15046	2.21055	2.18898	2.17779	1.98488	2.12708	2.16519	2.08725
OSU-03012	1.96018	1.57548	1.87152	1.52006	1.75288	1.5239	1.38207	2.25613	1.64861	1.72506	1.83737	1.9323	2.17798	2.38681	2.01281	1.88889	1.36302	1.81371	1.6435	1.72299	2.24702	1.93179	1.74729	1.46085	1.76796	1.97822	1.30665	1.34566	2.34148	1.72932	1.6804	1.69923	1.94515	2.03058	2.04815	1.88654	1.91034	1.98472	2.30566	1.60829	1.90749	2.52333	2.10034	2.24727	1.71673	1.50491	1.71241	1.80364	2.12336
Shikonin	0.15004	-0.131306	0.186358	0.0130312	-0.312212	-0.222326	-0.264285	0.209435	-0.0391076	0.0514755	-0.249122	0.061283	-0.295591	0.273841	-0.173993	-0.0425571	-0.297058	-0.165753	-0.130553	-0.111934	0.0179664	0.0253654	0.0298913	-0.328668	-0.0145099	-0.280522	-0.326929	-0.247694	0.364578	-0.0771155	0.14728	-0.267298	-0.222803	0.238945	-0.117484	-0.0234466	-0.318288	-0.0588219	0.223625	-0.224773	-0.189207	0.16277	-0.0265714	0.0912998	0.0959551	0.170479	0.154457	0.234848	0.142973
AKT inhibitor VIII	2.43337	2.3174	2.4594	2.41236	2.46383	2.37099	2.35385	2.5061	2.44766	2.45106	2.48569	2.51445	2.50217	2.60111	2.39786	2.38203	2.40916	2.35408	2.22021	2.47684	2.40505	2.38207	2.36036	2.30843	2.46129	2.55277	2.3577	2.4422	2.41939	2.38856	2.64998	2.32397	2.34298	2.37351	2.44909	2.38122	2.41384	2.74248	2.35017	2.40702	2.36282	2.32084	2.48777	2.45794	2.2937	2.31114	2.3002	2.30022	2.38576
Embelin	2.75587	2.72861	2.77296	2.63818	2.97299	2.61988	2.70918	2.98232	2.62802	2.83901	2.89108	2.8256	3.00759	2.86847	2.89648	2.89161	2.42979	2.94518	2.61476	2.77501	3.01475	2.73756	2.73986	2.64685	2.76732	2.95674	2.51405	2.79975	2.86771	2.82542	2.65491	2.83895	2.76529	2.79535	2.895	2.79356	2.8791	3.0383	2.79628	2.67338	2.73038	2.90114	2.74667	2.84891	2.81234	2.75939	2.92133	2.78693	2.88569
FH535	1.83655	1.76397	1.77067	2.14947	1.71053	2.04378	1.63323	1.96546	1.69533	1.96621	1.65499	1.78119	1.75467	2.39681	1.97582	1.90077	1.5186	1.66661	1.82284	1.77544	1.93064	1.84401	1.7771	1.77483	1.94711	1.78205	1.52986	1.65321	2.10323	1.85158	2.04853	1.55049	1.75417	2.18962	2.14264	2.05936	1.78918	1.94655	2.10842	1.89486	1.81575	1.9366	2.10439	2.23968	2.06907	1.72817	1.94163	2.0655	2.26403
PAC-1	2.48843	1.91741	2.25348	2.22635	2.60745	1.98266	2.06388	2.7604	2.20097	2.10781	2.40533	2.45513	2.51034	2.40767	2.37653	2.42509	2.03434	2.70298	2.31249	2.14846	2.70689	2.35197	2.42782	2.14894	2.77063	2.66204	2.00963	2.48965	2.78087	2.33458	2.17536	1.98588	2.54422	2.34786	2.32055	2.47609	2.51197	2.78699	2.55621	2.18126	2.10546	2.69454	2.54752	2.55224	2.11216	2.14198	2.24691	2.14054	2.05022
IPA-3	4.14824	3.50679	4.05572	3.47601	3.64764	3.38739	3.66325	4.30557	3.67707	3.70189	3.97232	3.89619	3.83786	4.05958	3.92116	4.09013	3.08956	3.73219	3.68783	3.62308	4.07669	3.8778	4.11235	3.47718	3.90952	3.97941	3.26383	3.55562	4.67565	3.78353	3.69199	3.84738	3.97547	4.05971	3.83583	3.93652	3.83167	4.13819	4.28603	3.51889	3.69264	4.45131	4.00255	4.13364	4.0976	4.13054	4.2779	4.34493	4.10691
GSK-650394	3.42239	3.26758	3.29427	3.30429	3.48199	3.29239	3.40311	3.58484	3.25017	3.13635	3.6983	3.65192	3.70416	3.62904	3.46378	3.38523	3.20051	3.69747	3.05108	3.37236	3.80197	3.31662	3.51823	3.2876	3.5441	3.85636	2.97069	3.19052	3.86273	3.39804	3.12362	3.04756	3.56935	3.69945	3.74263	3.4342	3.59025	3.88112	3.57921	3.04173	3.28287	3.82761	3.7005	3.62187	3.35469	3.24193	3.48891	3.334	3.41438
BAY 61-3606	2.3847	1.97301	2.09595	1.92057	2.28229	1.89913	1.75608	2.76303	1.99009	1.89868	2.24626	2.256	2.29532	2.22712	2.30319	2.33491	1.68058	2.48755	1.91977	1.93696	2.44864	2.04042	2.12389	1.83012	2.14931	2.41663	1.60253	2.0454	2.64472	2.16918	1.74454	1.95861	2.08608	2.24271	2.31727	2.18542	2.2182	2.43443	2.23387	1.82933	1.91023	2.3635	2.37739	2.28193	2.11947	2.29257	2.42226	2.23933	1.95951
5-Fluorouracil	3.82595	3.10512	3.8183	2.35133	3.99903	3.37311	2.87189	4.02993	3.19136	3.23259	4.00392	3.97197	3.89319	3.61567	3.85556	3.71555	3.32078	4.05752	3.37468	3.17269	4.19176	3.21751	3.31118	3.29898	3.84163	3.00194	3.53422	3.76283	3.90511	3.67174	3.17663	4.01953	3.85182	3.8135	3.8112	3.21494	3.68788	3.6671	3.96556	3.49694	3.46953	4.11539	3.59512	3.98812	4.00455	3.35705	3.55793	3.54677	3.2563
Thapsigargin	-4.16147	-4.187	-4.20432	-4.16562	-4.11154	-4.14332	-4.12089	-4.15137	-4.12492	-4.18422	-4.13069	-4.08292	-4.10505	-4.17581	-4.14107	-4.1118	-4.21543	-4.18777	-4.17613	-4.148	-4.07084	-4.09882	-4.09597	-4.17988	-4.11135	-4.06386	-4.23519	-4.1783	-4.11195	-4.09966	-4.26506	-4.1742	-4.14098	-4.12108	-4.1088	-4.11407	-4.13977	-3.98622	-4.13467	-4.20054	-4.10154	-4.11164	-4.08317	-4.14908	-4.22112	-4.20756	-4.14911	-4.15779	-4.19303
Obatoclax Mesylate	-1.0241	-1.38994	-0.93315	-0.933417	-1.09077	-1.5071	-1.47768	-0.218912	-1.18108	-1.28061	-1.45689	-1.15864	-0.945118	-0.479798	-1.08243	-0.799844	-1.8573	-1.28119	-1.10138	-0.891603	-0.609672	-0.810129	-0.838085	-1.4598	-1.00251	-0.775634	-1.58396	-1.64449	-0.227799	-1.01286	-1.28198	-1.22616	-0.927638	-0.905056	-0.988563	-0.802041	-0.898243	-0.755825	-0.584283	-1.46536	-1.07633	-0.484399	-0.641759	-0.564989	-0.95882	-1.06817	-0.937297	-0.736352	-1.28962
BMS-754807	0.473849	0.806639	0.566214	0.483434	1.21005	0.668569	0.601042	0.84403	0.330374	0.722322	0.555212	0.511421	0.912871	0.855887	0.549792	0.839628	0.451199	0.95565	0.719883	0.809725	1.12067	0.648162	0.887071	0.0486539	0.330642	0.936601	0.400471	0.892257	0.514424	0.370657	0.390536	0.521235	0.682734	0.394814	0.62226	0.756385	0.394862	0.796668	0.135765	0.345825	0.481429	0.628396	0.517094	0.40843	0.541318	1.33629	1.08424	0.694946	1.31113
Lisitinib	2.24299	2.22589	2.24208	2.24575	2.27121	2.2573	2.27053	2.22141	2.20525	2.21528	2.21461	2.21853	2.19788	2.197	2.26767	2.25838	2.20701	2.24745	2.21049	2.25289	2.34654	2.26353	2.25875	2.11021	2.25828	2.29786	2.20077	2.23019	2.28748	2.16318	2.13269	2.17788	2.26412	2.23667	2.21577	2.25966	2.23799	2.19115	2.20366	2.14968	2.26207	2.28834	2.24964	2.25059	2.30183	2.47388	2.44964	2.39117	2.31889
Bexarotene	3.52102	3.41284	3.5989	3.3913	3.70214	3.62278	3.58938	3.59484	3.40403	3.54498	3.84126	3.72052	3.69565	3.64336	3.57449	3.58527	3.48042	3.66439	3.41228	3.6867	3.67666	3.40717	3.58665	3.45386	3.47768	3.67371	3.61941	3.63267	3.62658	3.55386	3.63295	3.59545	3.58256	3.51424	3.87275	3.49767	3.54414	3.85704	3.48833	3.4905	3.49842	3.58293	3.6654	3.67884	3.47159	3.38077	3.47616	3.40631	3.5256
Bleomycin	1.5619	1.56437	1.63839	1.49374	1.66676	1.55593	1.56027	1.6362	1.56773	1.57585	1.64819	1.65259	1.66121	1.62241	1.64103	1.64662	1.59183	1.69393	1.61701	1.55388	1.6594	1.51666	1.54093	1.54595	1.52038	1.68761	1.5288	1.6805	1.62919	1.62874	1.59315	1.64544	1.66689	1.55405	1.62992	1.62092	1.60662	1.92878	1.55943	1.58952	1.5163	1.56648	1.65832	1.6274	1.53321	1.4747	1.5186	1.47214	1.5207
LFM-A13	4.61694	4.44923	4.68514	4.46421	4.65166	4.49817	4.54229	4.75366	4.56943	4.54147	4.67047	4.64915	4.63539	4.68804	4.7028	4.55058	4.46139	4.68621	4.49809	4.68959	4.66537	4.60392	4.61796	4.55879	4.60664	4.822	4.54645	4.52969	4.78109	4.67856	4.72696	4.61089	4.70784	4.62159	4.78103	4.52382	4.64726	4.5639	4.71702	4.4949	4.61766	4.73625	4.74291	4.69529	4.70435	4.63543	4.69581	4.67687	4.72394
GW-2580	5.35473	5.388	5.38865	5.30831	5.29827	5.19909	5.20847	5.45153	5.4031	5.23979	5.31062	5.40777	5.33574	5.44931	5.40564	5.31612	5.40266	5.37115	5.24092	5.25533	5.43717	5.30989	5.33012	5.29585	5.41746	5.53546	5.30547	5.18026	5.63425	5.46091	5.39281	5.46206	5.26278	5.50499	5.58375	5.34442	5.38319	5.54242	5.46746	5.14875	5.2309	5.52374	5.50819	5.61986	5.55376	5.41203	5.41935	5.49554	5.25568
AUY922	-3.38777	-3.41676	-2.99915	-3.56223	-3.23417	-3.40947	-3.45595	-3.04412	-3.43381	-3.13116	-2.97185	-3.13141	-2.95882	-2.87539	-3.0816	-3.15582	-3.55898	-2.87239	-3.36309	-3.15272	-2.96045	-3.44665	-3.34472	-3.46979	-3.40327	-2.9184	-3.48721	-3.23075	-3.07911	-3.27576	-2.92798	-3.21133	-3.13585	-3.28854	-3.10496	-3.28731	-3.41814	-2.44986	-3.17552	-3.28238	-3.30905	-3.13441	-2.98512	-2.9718	-3.28931	-3.28599	-3.28331	-3.27627	-3.10732
Phenformin	7.97475	7.36865	7.49848	7.58338	7.48613	7.36922	7.377	7.81581	7.53192	7.44788	7.36883	7.34044	7.66215	7.9945	7.66212	7.60802	7.21018	7.50495	7.40843	7.85825	7.63534	7.84384	7.73353	7.4883	7.62552	7.19001	7.29655	7.26734	7.93967	7.56478	7.58877	7.49628	7.52833	7.85531	7.57794	7.58836	7.64274	7.24341	7.92532	7.36755	7.70195	7.90094	7.71835	8.20932	7.83464	7.47959	7.53046	7.69293	7.57325
Bryostatin 1	-2.6519	-2.76746	-2.63948	-2.56843	-2.7043	-2.72629	-2.66421	-2.70294	-2.70363	-2.75085	-2.72414	-2.64029	-2.6766	-2.59701	-2.66595	-2.7414	-2.75868	-2.55029	-2.81455	-2.60545	-2.68232	-2.63987	-2.80015	-2.75666	-2.70681	-2.41808	-2.8622	-2.68788	-2.49761	-2.66785	-2.67887	-2.80159	-2.68088	-2.59796	-2.71892	-2.61825	-2.71786	-2.61421	-2.6744	-2.77049	-2.743	-2.65951	-2.48313	-2.6504	-2.7228	-2.94801	-2.79413	-2.89489	-2.78287
Pazopanib	3.32316	3.31936	3.38237	3.50711	3.39278	3.33389	3.30773	3.36524	3.31494	3.26044	3.40197	3.28646	3.50007	3.47661	3.35657	3.18914	3.25061	3.54718	3.14518	3.40856	3.03036	3.28941	3.38611	3.32815	3.16215	3.67641	3.37488	3.29647	3.42708	3.22106	3.56367	3.37146	3.29551	3.24853	3.45715	3.36304	3.33617	3.72737	3.16166	3.29511	3.33086	3.08385	3.33797	3.31691	3.15329	3.34693	3.5599	3.00226	3.29685
LAQ824	-2.79975	-3.34857	-3.08644	-3.15168	-3.1293	-3.19863	-3.2888	-2.85927	-3.04589	-3.10248	-3.26893	-3.03819	-3.16639	-2.73347	-2.94691	-3.01111	-3.18843	-3.08733	-3.01897	-3.09174	-2.79833	-3.05468	-3.01699	-3.28404	-2.93591	-3.13526	-3.29726	-3.18421	-2.4338	-3.27158	-2.87863	-3.17857	-2.80386	-2.91201	-2.97549	-3.03366	-3.04027	-3.15632	-2.83716	-3.12885	-3.1322	-2.6385	-2.96965	-2.68959	-2.79598	-2.63971	-2.79996	-2.69196	-2.83688
Epothilone B	-5.13201	-5.29826	-5.29788	-5.55043	-4.8847	-5.19586	-5.23972	-4.87494	-5.13064	-5.1741	-4.88058	-4.71271	-4.39234	-4.62264	-4.9649	-4.87519	-5.30225	-4.8027	-5.18535	-5.03363	-4.5151	-5.0772	-4.80367	-5.28672	-5.02089	-4.61018	-5.93053	-5.32583	-4.5258	-5.12874	-4.9634	-5.36673	-4.88475	-4.83217	-4.68512	-4.8683	-5.04487	-3.91586	-4.89448	-5.14916	-5.23602	-4.73433	-4.6309	-4.82196	-5.0993	-5.08059	-4.78286	-4.90641	-4.81765
GSK1904529A	2.20302	2.22196	2.18249	2.38535	2.1857	2.2203	2.18693	2.20483	2.1629	2.17753	2.37629	2.31369	2.29757	2.40391	2.25535	2.21858	2.20939	2.26272	2.12842	2.25061	2.36352	2.28377	2.23979	2.26056	2.38194	2.3958	2.19917	2.19814	2.44395	2.22533	2.33579	2.19489	2.15875	2.3449	2.30885	2.25122	2.24085	2.45608	2.28633	2.08163	2.13665	2.30214	2.3794	2.36235	2.27819	2.29966	2.31425	2.35399	2.20383
BMS345541	3.3099	2.95467	3.0648	2.68867	3.01314	2.69782	2.91711	3.36008	3.04618	2.65183	3.0704	3.09494	2.80457	3.09787	3.0669	3.0489	2.84431	3.33892	2.9273	2.7554	3.07559	2.95271	3.15342	2.96895	3.30954	3.13088	2.87646	2.86121	3.5283	3.00665	2.74096	2.94678	3.02622	3.20163	3.07314	2.85584	3.13341	3.08314	3.08586	2.7737	2.74979	3.29272	3.02484	3.28969	3.28126	3.24457	3.19252	3.18299	2.87193
Tipifarnib	1.6219	1.5024	1.38379	1.12357	1.42453	1.33858	1.09661	1.68649	1.38003	1.49716	1.58023	1.60505	1.8294	1.98289	1.74422	1.66747	1.23733	1.58799	1.39165	1.29339	1.79041	1.35186	1.59026	1.01873	1.54484	1.44637	1.19048	1.38596	2.01708	1.38343	1.60054	1.27673	1.7102	1.62781	1.477	1.54238	1.5556	1.66512	1.81425	1.36631	1.20985	1.69855	1.59643	1.72329	1.6182	1.83979	1.942	1.76648	1.91169
Ruxolitinib	4.17554	4.05665	4.10034	4.1384	4.19394	4.02165	3.96295	4.27988	3.94853	3.9534	4.13878	4.18573	4.15687	4.2044	4.30771	4.16194	4.12668	4.17993	4.13197	4.07249	4.29201	4.11379	4.03107	4.06492	4.20969	4.13707	4.03004	4.02717	4.3051	4.25103	4.05407	4.17113	4.13533	4.22045	4.33463	4.16261	4.1897	4.26624	4.3017	4.04701	4.05855	4.24311	4.26381	4.39891	4.11315	4.18328	4.02898	4.15	3.80938
AS601245	2.13216	2.17756	2.15552	2.10453	2.33574	2.10096	2.11019	2.35799	2.02824	2.10705	2.293	2.21402	2.37913	2.32525	2.2738	2.23041	2.06587	2.35551	2.13242	2.19502	2.25974	2.03732	2.14933	2.09317	2.07334	2.43049	1.986	2.15532	2.21897	2.20661	2.07738	2.19083	2.16339	2.20365	2.31331	2.22231	2.06035	2.66225	2.17942	2.09616	2.00504	2.22065	2.26326	2.17508	2.15543	2.114	2.29939	2.14334	2.06255
Ispinesib Mesylate	-1.44467	-2.16161	-2.00201	-2.24391	-1.62608	-2.27851	-2.33597	-1.13911	-1.75847	-2.34157	-1.93514	-1.79306	-1.8191	-1.4988	-1.72449	-1.74982	-2.29092	-1.73608	-1.90441	-2.06845	-1.66663	-1.55656	-1.71153	-2.24602	-1.55344	-1.44364	-2.57895	-1.74689	-1.15877	-1.66922	-1.77086	-1.81251	-1.7709	-1.81057	-1.83123	-1.8679	-1.67017	-1.48349	-1.6384	-1.93556	-2.41715	-1.71715	-1.64275	-1.46656	-1.20354	-1.44213	-1.60149	-1.56111	-2.05312
TL-2-105	4.2456	3.9193	3.97387	3.92753	4.02956	3.68847	3.8534	4.27887	3.96557	3.72433	4.13174	3.92351	3.96746	4.14621	4.14678	4.21733	3.90667	3.86893	3.84969	4.10456	4.23003	4.09446	4.06736	3.80112	4.13238	3.91146	3.88674	3.96977	4.20473	3.95321	3.91623	3.83988	4.04322	3.96351	4.04017	3.94265	4.16987	3.86278	4.06526	3.89812	3.93346	4.32697	3.90007	4.34689	4.03958	4.22873	4.19992	4.26273	3.87185
AT-7519	1.64451	1.06602	0.683343	0.705538	1.30054	0.685318	0.650987	1.90409	1.28873	0.521115	0.662424	1.34116	0.908676	1.47308	1.06744	1.14372	0.534567	1.42116	0.965776	0.757178	1.1846	1.1957	1.17267	1.30737	1.35221	1.25514	0.639901	0.975751	1.82726	1.1589	0.397092	1.01875	1.02797	0.92781	1.07095	0.820028	1.1192	1.52226	1.30361	0.879584	0.741923	1.24476	1.01022	1.31627	1.533	1.38571	1.45454	1.33457	0.533794
TAK-715	4.39734	3.85131	4.14491	4.09746	4.10148	3.77048	3.78441	4.48581	4.05498	3.68381	4.29123	4.06444	4.04332	4.25263	4.42784	4.20722	4.11663	4.13592	4.16972	3.75269	4.3105	4.07853	4.10289	3.85934	4.46026	4.01953	3.90829	4.14862	4.64561	4.0551	4.16983	3.9615	4.28267	4.32956	4.12564	4.05882	4.33737	3.86787	4.40072	3.94841	3.95535	4.56543	4.29938	4.60039	4.45209	4.25887	4.27172	4.37061	3.74474
BX-912	3.26804	3.09155	2.83795	2.7786	3.26963	2.56057	2.78379	3.56671	3.14628	2.42608	2.92062	2.91297	3.1386	3.29947	3.09505	3.06953	2.82291	3.21729	2.7463	3.23457	2.98241	3.14863	3.25734	2.79963	2.67947	3.34336	2.80573	3.14811	3.46887	3.08379	3.11212	3.24377	3.18087	2.775	2.86633	3.00754	3.3287	3.08333	3.04408	2.99242	2.8241	3.08202	3.24897	3.36681	3.10227	3.27808	3.25402	3.02812	2.7027
ZSTK474	1.497	0.875661	1.3695	0.760322	1.1098	0.563838	0.672791	1.94426	1.28614	0.937795	1.10453	1.07461	0.808492	1.90364	1.1229	1.24058	0.733859	0.936935	1.17178	1.13573	1.20314	1.25693	1.11993	0.833553	1.20475	0.864643	0.804187	0.871062	1.80687	1.07514	1.4546	0.958663	1.08387	0.948833	0.729958	1.13603	1.11952	0.994172	1.32103	0.958739	0.781425	1.4822	1.11688	1.57473	1.19576	1.29633	0.904853	1.22182	1.06316
AS605240	3.05506	2.78329	3.26839	2.54207	3.00835	2.79322	2.7463	3.45996	2.80998	2.96351	2.96988	3.072	2.85405	3.53499	2.99211	3.35008	2.85614	3.1142	2.92104	2.91283	3.27867	2.82181	2.6579	2.74998	2.98489	2.62205	3.01092	2.90034	3.48874	2.77831	3.3816	3.04253	3.05318	3.24158	3.17167	2.93322	3.13888	2.79943	3.09959	3.00756	2.83314	3.35142	2.78825	3.64672	3.35917	3.50424	3.17291	3.41223	3.01403
Genentech Cpd 10	2.81718	2.3913	2.66459	2.21309	2.68417	2.23523	2.43177	3.06712	2.62518	2.14029	2.60435	2.57614	2.46327	2.82281	2.59401	2.55203	2.40003	2.80638	2.5367	2.55402	2.74407	2.65824	2.724	2.31846	2.71259	2.84619	2.17852	2.45392	3.09346	2.57185	2.66271	2.51024	2.5981	2.51168	2.39861	2.63161	2.54853	2.83395	2.58003	2.41976	2.3499	2.74914	2.48841	2.79788	2.46187	2.77213	2.87411	2.54962	2.3586
GSK1070916	2.13156	1.92488	1.84518	1.70148	2.28803	1.68784	1.64506	2.38765	2.14449	1.5535	2.15062	2.02474	2.07073	2.30404	2.0852	2.12523	1.63918	2.24977	1.90868	2.09823	2.21641	2.1107	2.39619	1.79564	2.23801	2.3641	1.78801	2.15505	2.50627	2.02367	2.23383	1.78437	2.26191	1.92133	1.68626	2.03615	2.34728	2.28517	2.13167	2.08759	1.77256	2.10502	2.25304	2.37963	2.12244	2.50767	2.37654	2.00141	1.6708
KIN001-102	3.05201	2.56751	2.84477	2.40823	2.76823	2.29967	2.31589	3.19321	2.70627	2.38117	2.88739	2.58608	2.56761	3.15235	2.65249	2.78668	2.5454	2.75358	2.63481	2.69231	2.70307	2.54699	2.60493	2.4805	2.74782	2.56853	2.43612	2.76894	2.99269	2.39029	3.01355	2.31795	2.69058	2.50224	2.52651	2.63585	2.76574	2.6551	2.68946	2.58722	2.29716	2.80102	2.47433	3.0899	2.65895	2.98688	2.69913	2.62686	2.55627
LY317615	3.60112	2.86044	2.99727	2.9046	3.28561	2.95211	3.01861	3.56431	3.42911	2.923	3.38163	3.43244	3.16683	3.55226	3.29476	3.43872	2.98336	3.46433	3.37553	2.99448	3.32942	3.31053	3.37998	3.27916	3.49218	3.20181	3.02508	3.30375	3.71371	3.40531	3.39901	3.27242	3.34336	3.3614	3.25554	3.17331	3.26526	3.3977	3.50157	3.15265	3.12909	3.53287	3.48715	3.50961	3.24364	3.17825	3.30427	3.32342	3.1666
GSK429286A	5.13422	5.10256	5.07641	4.79682	5.16073	4.88236	5.04483	5.3893	5.0499	4.70861	5.02896	5.01247	4.96145	5.03907	5.13712	5.17061	4.8515	5.19091	4.89915	5.01408	5.14168	5.2049	5.14387	4.99299	4.95641	5.28852	4.79493	5.03182	5.45086	5.10285	5.02739	4.9116	5.1327	5.0643	5.04163	5.03266	5.23046	5.59584	5.09453	4.9914	4.88543	5.07102	5.31256	5.18827	4.95806	5.07955	5.01609	4.79732	4.85655
FMK	5.20264	4.86007	5.21406	4.88754	5.03357	4.93359	4.92732	5.34009	5.05357	5.03956	5.20593	5.20126	5.08964	5.28606	5.22314	5.12079	4.88981	5.21645	5.01708	5.10308	5.17708	5.05273	5.07591	5.04877	5.1424	5.1198	5.04174	5.15786	5.35296	5.1227	5.19705	5.12834	5.0712	5.14566	5.14082	5.02081	5.12265	5.28977	5.16312	4.88344	4.94969	5.23546	5.19639	5.3679	5.06427	5.15043	5.09826	5.22744	4.84078
QL-XII-47	1.89972	1.28044	1.38996	0.469237	1.52367	0.826259	0.834211	1.84553	1.13729	0.99556	1.38882	1.33774	1.38428	1.48178	1.48856	1.68737	0.725109	1.45088	1.07004	0.868599	1.41594	1.22131	1.03651	1.18369	1.41648	1.18291	1.12744	1.29141	1.68456	1.0773	1.34382	1.19899	1.19306	1.05032	1.16156	1.04464	1.41786	1.63717	1.35007	1.01264	0.930382	1.58443	1.03868	1.38398	1.44035	1.54962	1.62123	1.23816	1.30073
CAL-101	4.76905	4.44168	4.73747	4.27075	4.62752	4.24976	4.21603	4.93073	4.60892	4.46144	4.74457	4.61465	4.47222	4.80932	4.67696	4.70426	4.41378	4.59588	4.49598	4.52851	4.64215	4.61327	4.63859	4.48151	4.55241	4.61272	4.42087	4.59613	4.94943	4.62125	4.82637	4.53679	4.58043	4.43335	4.51688	4.54208	4.63337	4.6044	4.59314	4.5181	4.30727	4.62987	4.59207	4.81736	4.63134	4.56624	4.44148	4.49396	4.33562
XL-184	2.79513	2.82684	2.8402	2.67686	2.88919	2.66542	2.57685	3.10171	2.69636	2.69292	3.00362	2.71421	3.00272	2.85537	2.81275	2.68181	2.71008	3.10691	2.57345	2.97251	2.85084	2.68376	2.81579	2.62549	2.66033	3.03539	2.86601	2.76439	2.94481	2.92559	2.79016	2.90226	2.81481	2.62051	2.62721	2.62785	2.96274	2.8452	2.73075	2.61445	2.70231	2.7876	2.86585	2.80882	2.79016	3.02376	3.11679	2.86044	2.71749
WZ3105	0.310256	0.0433328	-0.156065	0.0483484	-0.167366	-0.299465	-0.656846	0.517993	0.183843	-0.1167	-0.908474	0.0467676	-0.171866	0.445196	-0.0450351	0.0184654	-0.483327	0.0786099	-0.00255265	0.0427897	0.181616	0.224387	-0.0833795	-0.211667	0.153801	-0.327725	-0.462099	-0.538334	0.659714	-0.0192298	-0.177086	-0.408638	-0.174037	0.00549708	-0.0240984	-0.014829	-0.0402435	-0.0421147	0.296103	-0.0731939	-0.134839	0.302958	0.023975	0.411159	0.472755	0.826662	0.23545	0.672667	-0.222335
XMD14-99	4.62707	4.45657	4.65445	4.26757	4.51281	4.25096	4.46397	4.78091	4.34303	4.23055	4.54068	4.62781	4.38128	4.56991	4.53875	4.59779	4.40538	4.66192	4.34437	4.53091	4.6144	4.48888	4.65102	4.44566	4.47212	4.64915	4.31106	4.51481	4.71515	4.58493	4.43827	4.7518	4.37139	4.58845	4.67253	4.39414	4.45359	4.73481	4.60155	4.22711	4.36236	4.68641	4.50885	4.7208	4.50545	4.59714	4.58749	4.57804	4.37809
AC220	2.37265	2.35317	2.34275	2.38226	2.36306	2.16579	2.2848	2.30685	2.19073	2.25885	2.53744	2.32741	2.34343	2.31069	2.2266	2.30893	2.38075	2.30354	2.10307	2.46387	2.39003	2.25455	2.42248	2.25726	2.29752	2.33848	2.3339	2.43816	2.44987	2.17264	2.40965	2.14478	2.11419	2.2757	2.48188	2.32488	2.338	2.37529	2.18928	2.23346	2.24744	2.33236	2.24252	2.58018	2.07646	2.40147	2.36684	2.2047	2.02393
CP724714	4.33737	4.25894	4.32771	4.32823	4.07448	4.10286	4.14779	4.44063	4.11416	4.0736	4.31456	4.23987	4.16131	4.45436	4.22987	4.1638	4.12477	4.20554	4.18584	4.07946	4.39616	4.25435	4.23378	4.28151	4.52434	4.19918	4.06617	3.98644	4.58999	4.19065	4.17944	4.12324	4.17119	4.52947	4.2035	4.27001	4.31943	4.04046	4.55562	4.01403	4.21771	4.521	4.30392	4.5132	4.58569	4.59631	4.59332	4.68129	4.2061
JW-7-24-1	1.88329	1.4393	1.72635	1.21801	1.52345	1.0628	1.30201	2.44048	1.74304	1.26953	1.35181	1.60803	1.30356	1.94611	1.6081	1.66539	1.10437	1.3993	1.5625	1.58521	1.69311	1.93441	1.68529	1.41937	1.61517	1.42433	1.18876	1.19327	2.29579	1.57163	1.58152	1.66511	1.43754	1.34411	1.3276	1.60158	1.38173	1.4076	1.77036	1.36679	1.3958	1.7636	1.49859	1.9363	1.67879	1.76126	1.44884	1.68262	1.61888
NPK76-II-72-1	3.31565	2.76706	2.83357	2.61782	3.2235	2.59742	2.48588	3.40828	2.91945	2.61507	3.19904	3.11592	3.47023	2.96112	3.09894	3.14441	2.87013	3.17264	2.85999	2.82324	3.47754	3.05531	3.34328	2.6151	3.5453	3.32839	2.48813	2.8903	3.81498	2.98775	2.61703	2.92273	3.1402	3.12547	3.02464	3.01081	3.37945	3.5484	3.07588	2.69206	2.79211	3.3863	3.00642	3.37017	3.10104	3.25988	3.41765	3.18133	2.64377
STF-62247	4.62241	4.43333	4.49403	4.38909	4.63352	4.3873	4.44411	4.72298	4.40424	4.31692	4.64056	4.67472	4.5089	4.53505	4.56241	4.51182	4.52655	4.5878	4.51737	4.44594	4.68596	4.53548	4.58883	4.52851	4.6896	4.56222	4.53979	4.45241	4.98481	4.59089	4.44643	4.64733	4.4658	4.6818	4.79646	4.53428	4.61915	4.51435	4.66808	4.34386	4.4503	4.67354	4.6719	4.82587	4.62237	4.48769	4.50766	4.46989	4.33724
NG-25	3.04242	2.48975	2.93934	2.40622	2.53069	2.38646	2.15868	3.44382	2.75954	2.56699	2.59151	2.77781	2.58207	3.09547	2.99598	2.64291	2.42673	2.81838	2.678	2.61566	2.91127	2.73232	2.75513	2.26887	2.92028	2.73359	2.36076	2.42897	3.38543	2.82607	2.46121	2.85979	2.78465	2.6469	2.39868	2.65943	2.78088	2.89669	2.91441	2.42121	2.44436	2.89962	2.89852	3.07725	3.00194	2.95034	2.98646	3.05526	2.57965
TL-1-85	3.62444	3.16249	3.6897	3.27417	3.3239	3.11582	2.9533	4.06445	3.46636	3.10493	3.38258	3.54111	3.38204	3.69284	3.61284	3.27612	3.29588	3.53887	3.25875	3.47191	3.56928	3.43486	3.49265	2.99378	3.56158	3.46894	3.25719	3.17162	3.97156	3.56988	3.25349	3.63054	3.40356	3.24221	3.18225	3.34406	3.55295	3.57875	3.62099	3.14233	3.27273	3.52469	3.58175	3.78007	3.476	3.2972	3.49719	3.43264	3.03457
VX-11e	2.9571	2.53111	3.12293	2.39487	2.78288	2.54525	2.32576	3.04635	2.71582	2.63485	2.9378	2.85301	3.03938	2.90405	3.03422	2.99342	2.65816	3.38967	2.53918	2.73647	3.15339	2.55454	2.78291	2.6244	2.87849	2.98445	2.77531	2.77071	3.24921	2.77444	2.31184	2.93079	2.88902	3.00144	2.81733	2.7103	3.16985	3.08096	2.90597	2.70206	2.78571	3.10037	2.87269	3.09542	3.11743	2.9669	3.21016	3.17179	2.68515
FR-180204	5.04091	4.93983	5.1826	5.04918	5.13252	4.8791	4.83236	5.13975	4.89842	4.95751	5.19081	5.07293	5.09737	5.16746	5.1081	5.08669	5.12255	5.16011	4.9643	5.09012	5.23935	4.92552	4.97573	4.79029	5.08088	5.24911	4.94547	5.21197	5.1846	4.95043	5.05872	5.02863	5.17439	5.01497	4.96015	5.10709	5.21484	5.3223	5.08833	4.98723	5.00173	5.17367	5.07514	5.23214	4.95193	4.98276	4.95163	4.93509	4.82637
Tubastatin A	4.8285	4.44973	4.59118	4.34181	4.61661	4.28673	4.26147	5.04754	4.67488	4.31282	4.44037	4.66268	4.4371	4.85963	4.73731	4.72345	4.21831	4.64046	4.4133	4.61139	4.84148	4.65156	4.77278	4.44758	4.81871	4.6195	4.25825	4.56202	5.02893	4.81484	4.31237	4.65543	4.67597	4.58447	4.51484	4.55714	4.76785	4.54641	4.75921	4.3385	4.4949	4.84464	4.64588	4.89037	4.65648	4.60606	4.51466	4.50963	4.20894
Zibotentan	5.63003	5.47028	5.55492	5.55999	5.62383	5.39042	5.49694	5.69915	5.51784	5.43055	5.73434	5.61944	5.62306	5.60941	5.68018	5.60037	5.46372	5.66318	5.45119	5.60681	5.6795	5.6157	5.62324	5.55137	5.62235	5.75323	5.43039	5.54172	5.80724	5.66487	5.52597	5.62478	5.57038	5.64732	5.69462	5.60016	5.70763	5.68452	5.72043	5.46955	5.60011	5.77731	5.68501	5.69555	5.54203	5.38825	5.47578	5.58983	5.3858
YM155	-4.24987	-4.45051	-4.65314	-5.14546	-4.70631	-4.70798	-4.63956	-4.27434	-4.43208	-4.72736	-4.83527	-4.51813	-4.65484	-4.49017	-4.53541	-4.25329	-4.96227	-4.9309	-4.56108	-4.95606	-4.37532	-4.32592	-4.38665	-4.70874	-4.43797	-4.74283	-4.75658	-4.90803	-4.24168	-4.38271	-4.91743	-4.72723	-4.89284	-4.38819	-4.66895	-4.45188	-4.71945	-4.34719	-4.37022	-4.63954	-4.78333	-4.52313	-4.48961	-4.7721	-3.97366	-4.25935	-4.08955	-4.12797	-4.53415
NSC-207895	4.25947	4.08131	3.91309	3.72047	4.01931	3.85483	3.84525	4.23097	3.87718	3.75543	4.18465	4.04674	4.05038	4.05032	4.09175	4.14021	3.91084	3.90061	4.00779	3.50911	4.24722	4.06012	4.1915	3.95825	4.45436	4.00825	3.84415	3.93645	4.69651	4.13178	3.70534	4.01429	3.9931	4.27174	4.06496	4.09727	4.05617	4.33133	4.3287	3.81731	3.69733	4.33033	4.13574	4.05521	4.14153	4.1194	4.2268	4.24799	3.90673
VNLG/124	3.84299	3.79739	3.8461	3.55961	3.8816	3.73822	3.62095	3.90378	3.54144	3.73449	4.01025	3.81451	3.83617	3.81059	3.8959	3.74979	3.77701	3.94537	3.68214	3.75044	3.93177	3.59744	3.6914	3.61081	3.73355	3.69047	3.77377	3.85434	3.95123	3.74359	4.01606	3.91626	3.85222	3.70178	3.80391	3.65893	3.84499	3.88359	3.81824	3.63203	3.52469	3.78705	3.72441	4.06384	3.96307	4.04007	4.05639	4.0466	3.70615
AR-42	-0.14637	-0.568468	-0.615135	-0.830883	-0.469938	-0.824004	-0.564362	-0.0235142	-0.255504	-0.60186	-0.482065	-0.590181	-0.715066	-0.393272	-0.311223	-0.225066	-0.702243	-0.558353	-0.626331	-0.424329	-0.152827	-0.161104	0.0200719	-0.668036	-0.263487	-0.323848	-0.594139	-0.293703	0.193648	-0.426356	-0.635677	-0.138049	-0.423684	-0.376131	-0.722499	-0.372796	-0.18094	-0.817201	-0.47827	-0.538939	-0.489728	-0.0290162	-0.457305	-0.0815481	-0.177025	-0.0954289	-0.284907	-0.380347	-0.969129
CUDC-101	-0.0919151	-0.555102	-0.596784	-0.721523	-0.573363	-0.770467	-0.543084	0.132417	-0.247293	-0.594643	-0.754715	-0.659014	-0.651618	-0.121037	-0.394003	-0.310159	-1.0539	-0.531991	-0.693762	-0.228447	-0.302482	-0.23321	0.0195231	-0.579499	-0.359001	-0.314336	-0.734186	-0.443325	0.0851922	-0.390518	-0.652702	-0.207015	-0.454158	-0.241344	-0.79044	-0.407687	-0.0678367	-0.942367	-0.346298	-0.417766	-0.440479	-0.0381923	-0.367098	-0.0145017	-0.0718711	-0.160272	-0.297674	-0.188044	-1.01101
Belinostat	0.394991	-0.0967312	-0.0596507	-0.249518	-0.0277295	-0.432508	-0.0646977	0.6046	0.286042	-0.177787	-0.21475	-0.229955	-0.280009	0.210017	0.141232	0.286656	-0.409972	-0.0448245	-0.161765	0.0682929	0.24365	0.458351	0.564792	-0.0734851	0.208863	0.204253	-0.234274	-0.0671306	0.747138	0.0793882	-0.143062	0.433108	0.0675441	0.14894	-0.190633	0.104753	0.286112	-0.363206	0.0124578	-0.0153255	-0.0334782	0.507932	0.0659954	0.37353	0.272029	0.275264	0.137662	0.12156	-0.476731
I-BET-762	4.22258	3.54661	3.9195	3.36635	3.96472	3.40116	3.381	4.50306	3.93742	3.63313	3.82492	3.76739	3.74684	4.1469	4.05758	4.19971	3.48175	3.6828	3.7693	3.85792	4.20153	4.25203	3.98297	3.38984	3.95527	3.7141	3.42981	3.89131	4.35513	4.03524	3.51899	4.09488	3.78255	3.6745	3.56589	3.66041	3.98007	3.75542	3.91031	3.58972	3.69447	4.22545	3.8598	4.1231	3.89277	3.98373	3.71929	3.81861	3.48023
CAY10603	0.939745	0.585793	0.748678	0.268394	0.661487	0.318177	0.60483	1.33785	0.810845	0.546202	0.595065	0.520432	0.38068	0.850226	0.834568	0.855542	0.246474	0.644485	0.462488	0.735645	0.927427	0.914431	1.11063	0.479083	0.790167	0.683157	0.449996	0.667378	1.24296	0.801307	0.526053	1.12123	0.682406	0.75729	0.582328	0.651309	0.80031	0.420149	0.698521	0.620977	0.624952	1.04004	0.683417	1.04753	1.03016	1.0669	0.932187	0.851023	0.348292
Linifanib	2.26262	2.40367	2.49442	2.38792	2.35026	2.32187	2.30823	2.36059	2.19828	2.32498	2.43889	2.40126	2.35031	2.36757	2.24515	2.2262	2.35779	2.36895	2.20074	2.41826	2.34214	2.27161	2.31967	2.33232	2.17532	2.49259	2.419	2.33831	2.3444	2.42496	2.43049	2.57114	2.24243	2.35403	2.50448	2.34219	2.25697	2.69314	2.32189	2.28661	2.26256	2.24418	2.36228	2.45879	2.42845	2.59121	2.57859	2.5003	2.39523
BIX02189	4.66529	4.05199	4.53573	4.29461	4.59705	4.20634	4.0141	4.80256	4.42463	4.1551	4.52374	4.61596	4.52852	4.51444	4.66194	4.4302	4.2582	4.65557	4.33045	4.38287	4.59331	4.49795	4.57255	4.15806	4.56676	4.4584	4.22086	4.42515	4.87386	4.63932	4.37735	4.54249	4.59337	4.39545	4.34953	4.41506	4.66157	4.43016	4.67177	4.32076	4.48863	4.71329	4.56962	4.73328	4.27215	4.30115	4.40177	4.38219	4.18325
CH5424802	3.72407	3.68016	3.67998	3.70724	3.68067	3.58316	3.69507	3.86116	3.65628	3.68649	3.88206	3.85324	3.66015	3.90272	3.48978	3.69309	3.68543	3.80159	3.69434	3.75646	3.90124	3.69887	3.60795	3.79297	3.83007	3.91595	3.61408	3.6815	3.91379	3.82282	3.75832	3.81322	3.66514	3.86282	3.84358	3.72277	3.59696	3.81861	3.83153	3.69833	3.71355	3.87085	3.69619	3.8467	3.86106	3.96877	4.02744	3.9439	3.66211
EKB-569	1.62903	1.34874	1.73625	1.50619	1.45678	1.00981	1.16081	2.15945	1.34891	1.19319	1.4344	1.59475	1.27094	2.15989	1.57204	1.63491	1.15247	1.81327	1.46475	1.28247	1.65913	1.56869	1.44221	1.52079	1.64722	1.48834	1.11234	1.38447	2.13478	1.40005	1.9594	1.4361	1.55901	1.58123	1.13531	1.44241	1.43258	1.46603	1.86935	1.58265	1.16718	1.77781	1.50056	1.97125	1.94651	2.14508	1.8398	2.01655	1.50284
GSK2126458	-2.68142	-3.05587	-2.85415	-3.19429	-3.0114	-3.51257	-3.49104	-2.06351	-2.82382	-3.12025	-3.21417	-3.24223	-3.17061	-2.25711	-3.04318	-2.93392	-3.68369	-3.28077	-3.04234	-3.01103	-2.89147	-2.60809	-2.88631	-3.27131	-3.12826	-3.17796	-3.59155	-3.32963	-2.53837	-3.07038	-2.7914	-3.02665	-3.08956	-3.31477	-3.68287	-3.07867	-3.14103	-3.09137	-2.89408	-3.20619	-3.48391	-3.03065	-3.14211	-2.79953	-2.5886	-2.23402	-2.80867	-2.71234	-2.62357
KIN001-236	4.44161	4.22394	4.3236	4.34561	4.44338	4.11944	4.21031	4.64791	4.32489	4.0922	4.61508	4.48995	4.51635	4.41039	4.48324	4.34688	4.32254	4.51148	4.30116	4.39993	4.6613	4.37239	4.50308	4.22567	4.54638	4.4934	4.13234	4.41528	4.74222	4.48277	4.20887	4.39358	4.51418	4.44872	4.4572	4.31988	4.58119	4.68152	4.58417	4.05021	4.25236	4.57107	4.46662	4.65236	4.39866	4.44558	4.54712	4.43061	4.20366
KIN001-244	3.56342	3.29151	3.54479	3.13979	3.52314	3.15518	3.08474	3.68535	3.36746	3.18004	3.49871	3.41003	3.35106	3.51916	3.45791	3.41291	3.22355	3.36502	3.25052	3.25684	3.55108	3.3565	3.42508	3.12263	3.57284	3.32116	3.14589	3.31464	3.79057	3.38829	3.21076	3.41434	3.37443	3.31434	3.26183	3.31742	3.45543	3.50255	3.41112	3.23727	3.14796	3.449	3.31581	3.5592	3.40051	3.39952	3.34781	3.33042	3.14365
KIN001-055	4.13041	3.90004	4.14102	4.0224	4.17574	3.96976	3.9688	4.31482	3.85453	3.97551	4.16362	4.40455	4.18877	4.19499	4.00144	4.1097	4.13078	4.1982	4.097	4.07373	4.35925	3.99609	4.12629	3.93645	4.34156	4.16341	4.13894	4.17176	4.32905	4.09191	4.20479	3.92381	4.09882	4.22493	4.04558	4.18554	4.25817	4.14918	4.30729	4.18334	4.25853	4.31258	4.09806	4.27337	4.20607	4.1391	4.26719	4.29412	3.83139
KIN001-260	4.9495	4.51879	4.81974	4.48421	4.82198	4.51729	4.36715	4.98154	4.59034	4.5231	4.89691	4.78723	4.84163	4.81275	4.95447	4.79245	4.59686	4.8422	4.70043	4.52406	4.97196	4.65241	4.73788	4.49411	4.87069	4.70644	4.54878	4.68108	5.09422	4.76078	4.49711	4.83379	4.79702	4.71049	4.82352	4.63472	4.87326	4.80667	4.91585	4.45156	4.52592	4.98597	4.74354	5.00153	4.8772	4.70516	4.9034	4.86899	4.418
KIN001-266	3.40762	3.16826	3.26863	3.1241	3.23814	3.21628	3.1457	3.49115	3.23656	3.18739	3.37875	3.44737	3.28682	3.27146	3.2828	3.32018	3.17708	3.31626	3.28107	3.18872	3.54252	3.27589	3.37351	3.14655	3.53071	3.29925	3.26289	3.1659	3.60258	3.414	3.15144	3.29819	3.36798	3.42591	3.30306	3.28999	3.37787	3.38311	3.5519	3.17052	3.28984	3.52243	3.35699	3.50081	3.42059	3.35797	3.37185	3.49885	3.13967
Masitinib	3.82752	3.64683	3.69011	3.41595	3.82487	3.36181	3.58319	4.08938	3.6453	3.35355	3.95177	3.83831	3.7022	3.72017	3.83278	3.71962	3.51487	3.71332	3.58672	3.68352	3.96703	3.70687	3.7155	3.70629	3.87825	3.83008	3.7145	3.67651	4.09547	3.74239	3.4903	3.77788	3.61057	3.56294	3.62755	3.51008	3.61487	3.91607	3.7736	3.4349	3.5122	3.81986	3.72686	3.84988	3.76837	3.48163	3.61185	3.63297	3.63778
MP470	3.878	3.68653	3.66748	3.86138	3.51341	3.42253	3.60916	3.81687	3.76229	3.3562	3.60773	3.51354	3.39212	3.59812	3.73784	3.60823	3.66144	3.63076	3.45947	3.48243	3.85881	3.75982	3.65085	3.63148	4.11931	3.43546	3.63395	3.38071	4.16065	3.57436	3.3739	3.36377	3.55919	4.12689	3.81335	3.72338	3.74189	2.82339	3.98958	3.4568	3.58847	4.00048	3.71208	3.89833	4.12703	3.81722	3.88819	4.05777	3.73336
MPS-1-IN-1	3.82919	3.54971	3.77621	3.50679	3.94584	3.51354	3.50658	4.03601	3.58872	3.3846	3.98906	3.90347	4.06313	3.94132	3.77013	3.7756	3.61277	4.07772	3.57666	3.63914	4.36134	3.61524	4.04771	3.54442	4.03125	3.88374	3.63417	3.78715	4.096	3.69023	3.40469	3.8765	3.65558	3.84538	3.57409	3.40571	3.81446	3.91531	3.80561	3.43848	3.80285	4.18989	3.68337	3.81703	3.77581	3.73588	4.25346	4.1443	3.55649
BHG712	3.36546	3.00189	3.49344	3.22043	3.22835	2.78519	2.72186	3.83646	3.44423	2.86635	3.16893	3.02573	3.07942	3.48898	3.4781	3.40481	3.07858	3.61278	2.99315	3.29518	3.54821	3.18403	3.21436	2.91287	3.26646	3.36611	2.99026	3.22527	3.82925	3.27206	2.93514	3.27888	3.41149	3.16843	3.00653	3.27289	3.48936	3.47195	3.33204	3.12857	3.07619	3.44208	3.40191	3.57186	3.38395	3.18836	3.30349	3.27878	2.85041
OSI-930	4.09063	4.01871	4.2068	3.76881	3.96041	3.75703	3.80242	4.27091	3.8988	3.89386	4.00224	4.0735	3.86462	4.19475	3.92502	4.00786	3.84768	4.04488	3.80765	3.89401	4.2013	3.86903	3.92493	3.81714	3.96798	3.98354	3.83109	3.94828	4.13731	3.98077	4.01147	4.13559	3.94028	3.9826	4.19673	3.96154	3.99411	4.12872	4.09001	3.94127	3.88449	4.14142	4.03078	4.19319	4.26638	4.34024	4.41132	4.36396	4.01412
OSI-027	1.44505	0.90019	1.04361	0.657464	0.859077	0.0604594	0.0767718	2.43939	1.28808	0.377156	0.483236	0.792588	0.54796	1.70447	0.906107	0.873687	0.488002	0.678706	0.747886	0.768006	0.974175	1.40169	0.921777	0.529821	1.21906	0.588011	0.47873	0.275582	1.94087	0.998479	1.03802	0.901808	1.02546	0.791625	0.470937	0.665851	0.841771	0.283548	1.40172	0.853593	0.514945	1.40265	0.707661	1.3303	1.41152	1.6039	0.78608	1.24677	1.1655
CX-5461	3.37181	2.91515	3.36496	2.27359	3.36731	2.50972	2.61253	3.65928	2.85911	2.68828	3.24994	3.04126	3.05346	2.95688	3.37944	3.37999	2.58964	3.32303	2.69172	2.77686	3.45088	2.92568	3.21825	2.70448	3.2919	3.1781	2.76787	3.21412	3.48242	3.15414	2.6287	3.20325	3.22187	2.91994	2.90195	2.72792	3.42437	2.9215	3.05402	2.95078	2.82256	3.42681	2.94145	3.26645	3.5057	3.6407	3.57044	3.30872	2.99297
PHA-793887	3.09935	2.20515	2.08568	2.0283	2.30372	1.88159	1.56526	3.19009	2.48763	1.77999	1.8192	2.63018	2.34387	2.59608	2.64247	2.38391	1.69155	2.35463	2.37609	1.99479	2.77827	2.69028	2.32403	2.32515	2.77787	2.27451	1.75659	1.94898	3.17165	2.49387	1.42985	2.56218	2.21891	2.47679	2.41486	2.06293	2.19638	2.53262	2.91488	1.93182	1.99598	2.95937	2.32749	2.74553	3.22264	3.23676	2.91657	3.24792	2.37427
PI-103	2.05234	1.2147	1.46871	0.661535	0.976316	0.189138	0.607222	2.48809	1.36354	0.601049	0.75619	0.762446	0.600596	1.80762	1.26604	1.35315	0.0219902	0.556461	0.981563	1.12982	0.952999	1.82526	1.49449	0.818324	0.948005	0.966141	0.47128	0.818676	2.04593	1.2473	1.03559	0.946567	0.96309	0.639635	0.550475	1.17349	0.983135	0.670817	1.41785	0.830606	0.870596	1.29076	1.19988	1.0962	1.13202	1.37859	0.623778	0.969749	1.23931
PIK-93	3.15713	2.78362	3.1038	2.65747	3.11893	2.58998	2.39786	3.68853	3.01506	2.6416	3.01667	2.9998	3.11041	3.31203	2.982	3.02234	2.70356	3.14231	2.8853	2.95933	3.22274	2.97919	3.15205	2.53688	3.14854	3.04589	2.49461	3.02103	3.47726	3.07249	2.94682	3.03449	3.02097	2.72118	2.54139	2.91721	3.20168	3.58386	3.01888	2.71352	2.59958	3.04717	3.02327	3.20625	2.75398	2.87798	3.01557	2.77965	2.62449
SB52334	4.58194	4.2611	4.36003	4.4262	4.4961	4.30194	4.30123	4.60291	4.48636	4.28576	4.42068	4.48064	4.40981	4.45376	4.5404	4.43668	4.22399	4.39134	4.44025	4.34201	4.60656	4.61053	4.59969	4.21727	4.71564	4.54658	4.14768	4.21395	4.8254	4.56985	4.16743	4.46604	4.46267	4.58435	4.28696	4.56792	4.58849	4.40843	4.67442	4.29202	4.53493	4.6823	4.60623	4.53687	4.33503	4.32085	4.32934	4.43936	4.32505
TPCA-1	3.37846	2.61924	3.11714	2.80812	3.18537	2.74227	2.6289	3.48599	2.90001	2.67771	3.29673	3.19906	3.20644	3.1395	3.19113	3.14313	3.02422	3.46474	2.97738	2.85628	3.36159	2.8576	3.24682	2.63268	3.36001	3.09014	2.91825	3.01387	3.73084	3.08292	3.01917	3.06724	3.19188	3.13277	2.8448	3.01106	3.31178	3.12998	3.19387	2.9889	2.81562	3.38242	3.17447	3.38643	3.20649	3.34391	3.40968	3.281	2.53369
TG101348	2.63585	2.26001	2.59775	1.92101	2.43952	1.9401	2.12194	2.84514	2.28074	2.00694	2.401	2.29827	2.33856	2.67535	2.30043	2.41149	2.05862	2.5897	2.14695	2.39258	2.30881	2.48771	2.50406	2.07628	2.31088	2.39429	2.16384	2.34845	2.63233	2.3527	2.30158	2.7594	2.22657	2.14136	2.31795	2.12756	2.23258	2.45947	2.34067	2.14312	2.11973	2.37605	2.35301	2.44039	2.35997	2.6783	2.56035	2.42744	2.24095
Foretinib	0.205243	0.36399	0.437192	0.103433	0.490132	0.0604919	0.183046	0.563589	0.225997	0.0898657	0.458768	0.222326	0.5378	0.254596	0.257032	0.105768	0.287747	0.610871	0.000306995	0.472087	0.352458	0.136646	0.447175	0.0702957	0.052628	0.84648	0.293338	0.177825	0.423391	0.37858	0.26151	0.52977	0.355615	-0.0493844	-0.12271	0.0910972	0.505752	0.499239	0.0235508	0.178381	0.23088	0.0695927	0.419526	0.308594	0.371041	0.690159	0.637047	0.140064	0.0868452
Y-39983	4.89357	4.52408	4.71005	4.74422	4.90498	4.35895	4.69852	5.01826	4.69082	4.29882	4.77294	4.66723	4.62103	4.68596	4.74719	4.7465	4.29571	4.99832	4.50813	4.61948	4.98652	4.78976	4.88216	4.52361	4.7152	4.8875	4.39419	4.58866	5.26793	4.58764	4.28968	4.52599	4.65334	4.63302	4.63866	4.49734	4.85379	5.14087	4.66594	4.33295	4.42874	4.59743	4.93772	4.7224	4.48043	4.37475	4.55934	4.10053	4.381
YM201636	2.64001	2.04925	2.32649	2.43634	2.30973	1.95955	2.13954	2.69872	2.45301	1.97405	2.4225	2.35246	2.29475	2.51858	2.35426	2.40648	2.1113	2.33428	2.21705	2.32841	2.56403	2.42845	2.59432	2.14484	2.56117	2.43678	1.90602	2.14416	2.9766	2.30969	2.15264	2.13877	2.29746	2.31533	2.22603	2.38876	2.51369	2.47601	2.401	2.14808	2.17365	2.54955	2.45989	2.67285	2.32736	2.41903	2.55872	2.36721	2.16105
Tivozanib	0.475436	0.439521	0.455368	0.432116	0.492611	0.266452	0.369077	0.591476	0.385698	0.290054	0.635002	0.570523	0.478835	0.448081	0.487934	0.38918	0.351694	0.417988	0.228914	0.448779	0.509238	0.456033	0.525633	0.382051	0.462869	0.6737	0.43076	0.377182	0.669599	0.531729	0.448067	0.59958	0.378928	0.488608	0.574392	0.378177	0.437228	0.628395	0.540872	0.334888	0.359607	0.517786	0.555158	0.487889	0.370087	0.372789	0.443911	0.447539	0.311247
GSK690693	4.24003	3.80961	3.8032	3.98999	3.94239	3.29753	3.32483	4.52276	3.95156	3.5215	3.68115	3.85629	3.68083	4.34287	3.93696	3.92648	3.38812	3.77913	3.83523	3.63095	3.9755	4.03946	3.89048	3.83564	4.12678	3.59247	3.24834	3.60026	4.51742	3.88021	4.26258	3.95799	3.77271	3.73456	3.63764	3.9184	3.78257	3.87739	4.16012	3.66355	3.31108	4.02927	4.13816	4.08038	4.12214	4.16657	3.80167	4.03713	3.92682
SNX-2112	-0.602528	-1.108	-0.439726	-1.38197	-0.863037	-1.57129	-1.03338	-0.471209	-0.925221	-1.2639	-0.505298	-0.841233	-0.713992	-0.836496	-0.884407	-1.00188	-1.35708	-0.20474	-1.33898	-1.10097	-0.451978	-1.31546	-0.659174	-1.17054	-0.764243	-0.409961	-1.18143	-0.956946	-0.150903	-1.05828	-1.16758	-0.720939	-0.971314	-0.88537	-1.19554	-1.33423	-0.670406	-0.0922179	-0.923655	-1.28507	-1.35535	-0.846671	-0.877009	-0.495353	-0.583079	-0.339263	-0.141488	-0.708143	-1.21091
QL-XI-92	4.03033	3.87075	3.98236	3.40742	3.71948	3.27958	3.42268	4.35769	3.71104	3.62341	3.62138	3.81302	3.636	3.9864	3.89463	3.8647	3.5168	3.92598	3.60769	3.59914	3.81336	3.76428	3.67366	3.63286	3.80224	3.82544	3.71704	3.73862	4.3193	3.77798	3.86324	4.00824	3.71587	3.74226	3.69628	3.59451	3.74433	3.96712	3.898	3.7292	3.38898	3.88833	3.67086	4.04441	4.10988	4.45912	4.18809	3.99598	3.89076
XMD13-2	3.6537	3.29293	3.47171	3.19649	3.53504	2.97531	2.96324	4.02411	3.61708	3.10891	3.2175	3.30875	3.58648	3.68349	3.53966	3.47447	2.94631	3.55399	3.27553	3.34169	3.58905	3.56251	3.49903	3.20677	3.55907	3.53589	3.14888	3.45232	4.12644	3.31356	3.35426	3.58075	3.43836	3.4594	3.03538	3.16771	3.57173	3.47438	3.52698	3.20016	3.03763	3.62432	3.47332	3.7113	3.67114	3.60757	3.67816	3.47402	3.3373
QL-X-138	2.03651	1.60758	1.46953	1.31841	1.3171	0.775397	1.06725	2.53806	1.62369	1.13455	1.00554	1.38307	1.16413	2.13409	1.35283	1.65281	0.774528	1.15762	1.38623	1.51975	1.51979	1.89739	1.50374	1.2952	1.60817	1.0677	0.883786	0.942067	2.18844	1.40183	1.43052	1.43228	1.29774	1.23286	0.961482	1.27474	1.25733	1.4735	1.70063	1.33814	1.10677	1.64347	1.33269	1.59535	1.67222	2.08954	1.53174	1.64393	1.71098
XMD15-27	4.74418	4.66149	4.70688	4.48895	4.68991	4.50008	4.5557	4.83594	4.52352	4.48825	4.74113	4.8009	4.72885	4.74863	4.70253	4.68152	4.67776	4.78466	4.56825	4.65539	4.75883	4.63565	4.72828	4.54961	4.70832	4.77971	4.47741	4.77189	4.88432	4.75638	4.72793	4.74794	4.60365	4.72779	4.78281	4.64559	4.70393	4.92467	4.7546	4.58674	4.59115	4.79445	4.74676	4.81059	4.72844	4.87297	4.88194	4.78328	4.49025
T0901317	4.66631	4.37619	4.57665	4.39797	4.50909	4.26985	4.35838	4.74253	4.32762	4.15513	4.57024	4.53117	4.4224	4.54892	4.61064	4.48123	4.49476	4.40672	4.47539	4.32374	4.68548	4.47526	4.35512	4.23705	4.67443	4.58803	4.31247	4.38068	4.8433	4.45938	4.45006	4.53328	4.56032	4.56468	4.50456	4.41139	4.502	4.62366	4.57513	4.22621	4.24439	4.68753	4.56173	4.69486	4.66367	4.45437	4.63843	4.60468	4.29647
EX-527	5.52122	5.37663	5.35429	5.35179	5.4199	5.27421	5.36496	5.5403	5.35102	5.25058	5.69109	5.55611	5.54167	5.49267	5.43592	5.44814	5.3195	5.5499	5.2824	5.44065	5.64169	5.46275	5.50641	5.3625	5.56332	5.59482	5.31849	5.30423	5.68246	5.58092	5.42282	5.54017	5.41565	5.58431	5.63422	5.44511	5.60429	5.5355	5.59314	5.25835	5.46483	5.73064	5.60758	5.63474	5.57577	5.47905	5.64676	5.60856	5.36915
THZ-2-49	3.50384	2.05051	2.91942	2.63187	2.89113	2.50657	2.57853	3.04811	2.69197	2.65372	3.08651	3.02182	3.01657	2.89564	3.11326	3.12493	2.72346	3.38904	2.66331	2.67644	3.31604	2.79858	3.00895	2.51906	3.01489	2.69405	2.43249	2.48262	3.81625	2.59432	2.73933	2.78599	2.92254	3.06025	2.91573	2.97054	3.42708	2.99291	3.33128	2.88236	3.03974	3.58936	3.19708	3.44999	2.87524	2.37934	3.07301	2.49488	2.40576
KIN001-270	5.13441	4.85644	4.95875	4.82609	4.91949	4.73757	4.83546	5.20968	4.7832	4.72785	5.08555	4.99758	4.97336	4.93967	5.0686	4.88962	4.5951	4.9023	4.76148	4.801	5.24714	5.00891	5.02235	4.81573	5.15359	4.93602	4.68263	4.64676	5.33548	5.0096	4.6552	4.87659	4.90531	5.09334	5.12416	4.87754	5.115	4.82	5.15086	4.6742	4.94914	5.22613	5.05165	5.19494	5.01109	4.90703	5.15757	5.02893	4.84907
THZ-2-102-1	-1.08207	-2.04262	-1.87496	-2.48819	-1.76075	-2.34237	-2.57459	-1.07167	-1.96756	-1.82055	-1.99746	-1.57924	-1.51075	-1.27504	-1.64676	-1.51437	-2.44654	-1.36546	-1.99901	-2.18638	-1.26315	-1.99342	-1.50843	-2.47222	-1.49666	-1.98191	-1.95851	-2.15942	-0.811115	-2.04287	-2.24783	-1.82896	-1.97769	-1.62141	-2.27338	-2.12269	-1.50931	-1.9285	-1.58777	-2.09309	-2.12132	-1.54766	-1.66062	-1.36552	-1.28559	-1.26714	-0.770964	-1.28168	-2.36552
AICAR	7.98583	7.51381	7.60769	7.8018	7.92932	7.91115	7.72759	7.54835	7.38396	7.52283	7.9118	8.00865	7.86661	7.75975	7.82729	7.56316	7.78964	7.64503	7.76378	7.62317	7.96415	7.70914	7.67497	7.62561	7.89949	8.00042	7.70694	7.30447	8.24054	7.82898	7.38216	7.5974	7.89803	8.03559	7.94461	7.77822	7.6618	7.906	8.23402	7.18013	7.71153	8.12058	8.14423	8.08726	7.96707	8.05254	8.27233	8.38029	7.38122
Camptothecin	-3.76827	-4.51745	-4.05545	-4.20767	-3.68419	-4.50093	-4.43713	-3.98654	-4.43144	-4.33591	-3.85508	-3.57284	-3.30846	-3.98354	-3.90971	-3.99602	-3.85859	-3.51835	-4.31036	-4.64307	-3.92982	-4.30554	-4.26886	-4.56522	-4.02328	-3.3893	-4.31337	-3.83955	-3.41991	-3.803	-3.862	-3.652	-3.83053	-3.85225	-4.11821	-4.02797	-3.42974	-3.52154	-3.86373	-3.88146	-4.20961	-3.7499	-3.49866	-3.88413	-3.90555	-4.51722	-4.11145	-4.22051	-4.50395
Vinblastine	-3.68957	-4.40165	-4.58933	-3.85617	-3.98836	-3.78652	-4.19505	-4.1795	-4.27391	-4.29616	-3.77306	-3.93907	-3.18881	-4.09491	-4.03	-4.22777	-3.81359	-3.62836	-4.12789	-4.20241	-4.08729	-4.19297	-4.15789	-4.19318	-4.27754	-3.92201	-4.40223	-3.93446	-3.61722	-3.89533	-4.43812	-3.91259	-4.01125	-3.78547	-4.18075	-3.9445	-3.81711	-3.49074	-3.81594	-4.27129	-4.07641	-4.04492	-3.73856	-4.10966	-3.94342	-4.15128	-3.56972	-3.96553	-4.21413
Cisplatin	2.82627	2.92995	2.84641	2.8556	3.22681	3.01509	2.88253	2.84905	2.72225	2.89567	3.14513	3.40151	3.5399	2.92993	2.91483	2.82574	3.08015	3.165	2.75268	2.65868	3.08665	2.83223	2.72931	2.86588	2.95214	3.44884	2.96806	2.91393	3.16641	3.16803	2.79109	3.42623	2.9735	3.11591	3.06512	2.95449	3.23248	3.4221	2.98325	2.97465	2.93794	2.91117	3.23587	3.01883	2.6982	2.73287	2.99231	2.75194	2.67402
Cytarabine	0.478993	0.109293	0.130995	1.12846	0.798411	0.247494	0.1733	0.716373	0.320079	0.399587	0.303053	0.759649	0.718734	0.396611	0.30176	0.348571	0.789008	0.347588	0.487047	0.072436	0.756248	0.655683	-0.0785232	-0.153972	0.563136	1.29154	0.150305	0.0739127	0.885815	0.310653	0.166629	0.545233	0.423809	0.413475	0.0735513	0.725148	0.581346	0.987064	0.186263	0.135655	0.355019	0.522017	0.840379	0.31535	-0.100651	0.451008	0.48184	0.0272396	0.32729
Docetaxel	-5.01143	-5.07109	-5.31331	-4.50698	-4.72978	-4.68152	-4.98227	-4.92765	-4.77416	-4.88467	-5.07762	-4.86226	-4.09493	-4.54595	-4.95449	-5.00588	-4.80954	-4.45392	-5.09625	-4.5874	-4.97582	-4.82079	-4.71405	-4.90204	-5.17536	-4.35709	-4.86742	-4.89499	-4.63692	-4.72535	-4.81845	-4.87735	-4.82111	-4.68759	-4.91846	-4.67315	-4.64893	-4.06376	-4.71222	-4.81561	-4.79147	-5.11041	-4.52953	-5.15208	-4.8892	-5.15458	-4.52208	-4.9273	-4.72621
Methotrexate	-0.150043	-1.14563	-0.352394	-0.834302	-0.385534	-0.427797	-0.653604	-0.21097	-0.965775	-1.13751	-0.0667985	-0.240449	-0.208286	-0.46109	-0.338719	-0.72193	-0.842284	-0.000162265	-0.504463	-0.449961	-0.296638	-0.592383	-0.264272	-0.54488	-0.43409	-0.591953	-1.04017	-0.795963	0.0887811	-0.396651	-0.748175	-0.416921	-0.171198	-0.0635274	-0.360253	-0.619967	-0.116791	-0.357216	0.0774106	-0.985688	-0.445951	0.350008	-0.444778	-0.115277	-0.124857	0.0790032	0.510494	0.544185	-0.716019
ATRA	4.0501	3.81701	3.87481	3.85785	4.04304	4.00642	3.77252	3.96272	3.71263	3.7249	4.12402	3.98001	4.09772	3.94024	4.06695	3.87536	3.95291	4.20753	3.78498	3.88884	3.86639	3.73578	3.93934	3.86895	3.95836	3.86366	3.99721	4.00132	4.11329	3.91734	4.0191	4.01814	3.99228	3.94446	3.9829	3.70496	4.05322	3.82937	3.93247	3.71278	3.77308	3.97832	3.87835	3.98384	4.21439	4.43094	4.52682	4.45861	3.83904
Gefitinib	1.08519	0.964486	1.20447	1.23034	1.03173	1.12766	1.0772	1.09159	0.7347	0.988089	0.943098	1.20733	1.22737	1.15173	1.07212	0.990886	1.00499	0.967036	0.869563	1.00934	1.03757	1.0902	1.30723	1.13316	1.12486	1.34937	0.902746	1.04572	1.20153	0.971491	1.02059	1.09822	1.21164	1.21342	0.78391	1.06753	1.23406	1.03691	1.14078	1.00607	1.13249	1.21502	1.14999	1.1846	1.54596	1.42715	1.49047	1.57935	0.879574
Navitoclax	1.69664	2.13633	1.81968	1.70299	1.53923	1.22825	1.3549	1.40229	1.03693	1.14751	1.596	0.813099	1.15507	1.19904	1.81211	1.48878	2.37425	1.76747	1.38797	1.24001	1.42597	1.07093	1.4666	1.65861	1.49504	2.08269	1.74384	1.69567	1.7407	1.20346	1.20267	1.03252	1.73995	1.36088	1.1917	1.33303	1.66754	1.40094	1.4652	1.41241	0.627411	1.28631	1.27971	1.70545	1.92529	1.82115	1.52185	1.84097	1.40224
Vorinostat	1.04365	0.919606	0.850305	0.995462	0.870301	0.899801	0.910358	0.997823	0.625104	0.624157	1.20859	0.923635	0.667167	0.691729	1.00406	0.80912	1.24516	1.16257	0.744933	0.76702	1.04056	0.701145	1.04129	0.864888	1.1992	0.94657	1.04424	1.08088	1.46607	0.751658	0.758135	0.878706	0.838636	1.15658	0.905008	0.822647	1.1288	0.613217	0.977512	0.45858	0.775085	1.18567	0.927214	1.01685	1.06001	1.07824	1.16893	1.17145	0.780618
Nilotinib	3.03202	2.78842	2.76864	2.825	2.98346	2.78575	2.74349	2.8727	2.71874	2.61904	3.15967	2.91215	2.98641	2.79859	3.01943	2.71458	2.92979	3.05632	2.55495	2.86236	3.01517	2.65503	2.80797	2.8001	2.93762	3.04067	2.80983	2.84224	3.15662	2.79124	2.55259	2.76559	2.87066	3.00496	2.91304	2.77057	3.05207	2.80937	2.95129	2.58172	2.79691	3.09843	2.93084	2.94541	2.85212	2.90883	3.01139	3.00677	2.5543
CI-1040	2.23088	2.27963	2.69443	2.10729	2.38358	2.48915	2.2288	2.32371	1.83704	2.28588	2.7303	2.31962	2.51629	2.35215	2.36722	2.38743	2.47941	2.72378	1.93533	2.33367	2.35986	1.63366	1.93395	2.41344	1.81042	2.15117	2.61985	2.65309	2.30142	2.03424	2.25968	2.29928	2.24016	2.28152	1.96619	2.21708	2.23281	2.72594	2.10809	2.36272	2.07157	2.09108	2.24644	2.45219	2.45071	1.98641	2.34793	2.36408	2.23149
Temsirolimus	-1.33041	-1.93287	-1.57935	-1.10792	-1.95351	-1.94691	-1.6648	-0.971406	-1.71305	-2.25808	-1.18751	-1.87319	-1.48817	-1.46829	-1.67677	-1.91087	-1.98662	-2.00722	-1.94822	-1.385	-2.08232	-1.75394	-1.58935	-1.80701	-2.24971	-1.53235	-2.29906	-2.23363	-1.12225	-1.75534	-1.81116	-2.03677	-2.01184	-1.97125	-2.15341	-1.97179	-1.41494	-1.41501	-1.93901	-2.15582	-1.92998	-1.75841	-1.61922	-1.86373	-2.17203	-2.39945	-1.91086	-2.11465	-2.00824
Veliparib	4.09099	3.87278	3.9493	3.89607	3.99068	3.91033	3.94788	4.00125	3.70359	3.76859	4.17095	4.01736	4.07706	3.91105	4.13944	3.96279	3.91659	4.08477	3.80091	3.96367	4.08626	3.85289	3.9756	3.94401	4.04092	4.10535	3.79775	3.95354	4.17367	3.98342	3.76727	3.94881	4.00797	4.08546	4.0004	3.91538	4.13165	3.89877	4.08956	3.67972	3.93648	4.21559	4.04321	4.12361	4.03683	4.05765	4.12436	4.19802	3.80738
Bosutinib	2.28858	1.66115	1.73839	1.9425	1.98384	1.8236	1.65988	1.90565	1.34535	1.46439	2.08292	1.93639	2.05742	1.75806	1.97159	1.6814	1.92773	1.99139	1.71294	1.48664	1.91032	1.6016	1.56458	1.46962	1.85625	1.77667	1.8204	1.7613	2.4462	1.57251	1.64092	1.62645	1.96415	2.21275	1.18806	1.9511	2.18822	1.87538	2.09785	1.63732	1.47746	2.16792	1.98762	1.92886	2.07368	1.95092	2.15545	2.28322	1.5847
Lenalidomide	4.10792	3.69495	3.85574	3.82391	3.9368	3.93394	3.89219	3.97246	3.63646	3.73216	4.14351	3.99123	4.09133	3.91428	4.08974	3.89223	3.82757	3.99184	3.80079	3.84009	4.05179	3.85027	3.95034	3.79925	3.98808	3.99243	3.71842	3.83675	4.18687	3.86337	3.60789	3.93174	3.85508	4.13811	3.96407	3.84135	4.09459	3.89311	4.06582	3.50983	3.93799	4.22679	3.94892	4.0282	4.02543	4.19292	4.2958	4.32387	3.9541
Axitinib	2.10462	2.17901	1.59317	2.16872	2.07938	2.12997	2.0058	1.82766	1.66953	1.72961	2.20676	1.98456	2.31962	1.79723	1.93179	1.84652	2.13712	2.16413	1.6281	2.1518	1.93076	1.84657	2.04113	1.90141	1.95774	2.11644	2.18341	1.76108	2.16226	1.92617	1.72809	2.00519	1.67632	2.08194	2.07315	1.86109	2.25975	1.88808	1.92084	1.75533	1.88013	1.8062	1.77178	1.9682	2.05458	2.5369	2.67656	2.18966	2.29561
AZD7762	-0.0408539	-0.29216	-0.279616	-0.251833	0.0259898	-0.547329	-0.606125	-0.434032	-0.629233	-0.808512	0.0317055	-0.432361	-0.0235565	-0.44798	-0.38825	-0.777929	-0.314193	0.0314564	-0.598319	-0.479736	-0.424401	-0.693545	-0.751194	-0.468522	-0.73594	-0.429671	-0.124266	-0.459744	-0.163811	-0.518944	-0.589117	0.030948	-0.392168	-0.505336	-0.478932	-0.654954	-0.213994	0.10639	-0.32903	-0.565344	-0.824645	-0.3385	-0.220816	-0.579888	-0.474302	-0.218785	-0.0492652	-0.440587	-0.132785
GW 441756	2.56757	2.71429	2.66891	2.64685	2.65784	2.62649	2.55877	2.68613	2.4248	2.51084	2.77173	2.81025	2.72206	2.73056	2.66393	2.65281	2.60048	2.53025	2.57113	2.64663	2.77239	2.44859	2.55033	2.62839	2.71597	2.71727	2.59024	2.58949	2.71962	2.56836	2.53273	2.74335	2.49956	2.71559	2.74199	2.6633	2.63986	2.88449	2.6157	2.44331	2.58084	2.68712	2.68816	2.75625	2.32238	2.3403	2.43463	2.52991	2.51818
CEP-701	-0.286279	-0.858306	-0.571434	-0.349916	-0.505834	-0.76448	-0.79516	-0.528459	-1.02609	-0.995334	-0.273377	-0.626931	-0.403971	-0.412021	-0.723494	-0.904636	-0.420674	0.164484	-0.987489	-0.753178	-0.798205	-0.864847	-0.797483	-0.947612	-0.990566	-0.713302	-0.262627	-0.668126	-0.160923	-0.715548	-0.451623	-0.581887	-0.704929	-0.437535	-0.774932	-0.825466	-0.397301	-0.854448	-0.51593	-0.612999	-0.912466	-0.618956	-0.500491	-0.665806	-0.607181	-0.568721	-0.43241	-0.567988	-0.771273
SB 216763	4.38861	4.34302	4.3957	4.62676	4.50256	4.43345	4.66873	4.61057	4.44716	4.41532	4.68403	4.3752	4.5057	4.52898	4.6864	4.41897	4.33733	4.48684	4.35093	4.7263	4.53165	4.54964	4.68235	4.55677	4.48925	4.84557	4.27279	4.61651	4.70483	4.63906	4.4142	4.48153	4.57566	4.5243	4.44121	4.55128	4.60316	4.50668	4.53286	4.37753	4.54666	4.58395	4.74362	4.53003	4.50688	4.5308	4.61559	4.48609	4.23419
17-AAG	-0.735637	-0.877089	-0.834989	-0.413217	-0.796901	-0.297004	-0.257948	-1.10369	-0.901273	-0.746474	-0.0132559	-0.426263	0.0784479	-0.684402	-0.593405	-0.9313	-0.489493	-0.123651	-1.24687	-0.639969	-0.892845	-1.06879	-0.627156	-0.489351	-0.948824	-0.618206	-0.36144	-0.993457	-1.16413	-0.502885	-0.646864	-0.436739	-0.795575	-0.690846	-0.371056	-1.07281	-1.01251	-0.0536104	-0.701578	-0.756943	-0.812535	-1.07326	-0.389726	-0.925125	-0.393869	-0.443421	0.0581697	-0.716572	-0.114548
VX-702	3.13739	2.83616	2.91758	2.98167	2.92341	3.01146	2.97996	3.05818	2.73052	2.63485	3.00059	2.95298	3.08092	2.84223	3.14239	2.95213	3.02109	3.16929	2.83954	2.96115	3.00052	2.91199	2.9963	2.9908	3.04664	2.99147	2.8399	2.90563	3.24015	2.98585	2.66438	2.93548	2.98769	3.179	3.02832	2.89041	3.1761	2.83221	3.10644	2.66049	2.87007	3.1436	2.96313	3.1838	3.08689	3.06166	3.02465	3.13169	2.83993
AMG-706	2.75575	2.82812	2.7753	2.93215	2.93039	2.80081	2.84317	2.91802	2.77051	2.68107	2.88182	2.79719	2.87581	2.78996	2.80521	2.78369	2.74458	2.79077	2.63079	2.92123	2.75906	2.78214	2.77076	2.81784	2.63353	2.93934	2.74814	2.72025	2.80934	2.90188	2.74181	3.00206	2.64841	2.81859	2.9163	2.72169	2.78538	2.82979	2.74782	2.70464	2.93452	2.86694	2.8314	2.75118	2.79942	2.77849	2.93918	2.8337	2.68499
KU-55933	4.11844	3.70278	3.75812	3.99893	3.9742	3.85849	3.85978	4.15038	3.72081	3.58269	4.12741	4.12082	4.01751	3.83352	4.0063	3.99211	3.77288	3.833	3.76668	3.94972	4.08576	3.94489	4.06618	3.85912	4.08185	4.19876	3.70107	3.78462	4.25546	4.08865	3.58395	3.78617	3.87957	3.97681	3.84169	3.91	4.08603	3.99719	4.05844	3.58285	3.82971	4.23465	3.96518	3.89916	4.04792	4.05008	4.42385	4.26796	3.80196
Elesclomol	-2.99513	-2.99311	-3.0678	-2.58233	-2.93807	-3.2356	-3.04367	-2.77908	-3.19997	-3.01399	-2.6762	-3.00517	-2.69685	-2.78181	-3.25144	-3.00788	-3.43498	-3.04687	-3.17713	-2.96562	-2.91595	-2.90921	-2.95411	-3.43836	-3.20894	-2.82957	-3.02289	-3.2807	-2.76778	-3.24541	-3.07172	-3.02698	-3.35166	-3.12357	-3.1894	-3.10774	-2.78249	-2.74674	-3.09555	-3.28794	-2.87529	-3.00643	-2.87413	-3.18153	-3.55815	-3.06052	-2.85335	-3.36263	-2.93744
GDC0449	4.6193	4.33496	4.44975	4.63631	4.51122	4.45868	4.57585	4.49468	4.11103	4.2819	4.56637	4.32172	4.63718	4.26031	4.75568	4.42976	4.47834	4.67975	4.19751	4.57497	4.51679	4.37833	4.56655	4.52716	4.61333	4.82304	4.42492	4.36239	4.77125	4.46482	4.05593	4.34684	4.53574	4.5848	4.46216	4.3975	4.69182	4.55326	4.56633	4.0406	4.38328	4.58861	4.56983	4.64499	4.52313	4.5876	4.71201	4.65466	4.1879
BX-795	1.9798	2.0498	1.59913	2.23593	2.06707	1.80628	2.02479	1.83522	1.63806	1.55394	2.18391	1.97081	1.96989	1.96219	1.85157	1.9074	1.93489	2.07795	1.60977	2.03662	1.90689	1.96918	1.99566	1.80098	1.59244	2.18646	1.93109	1.73449	1.96028	2.04056	2.02593	2.18265	1.82424	1.92522	1.92991	1.82915	1.88646	2.14178	1.80126	1.72857	1.77082	1.79888	2.06337	1.758	1.81632	2.23263	2.43565	2.13037	1.96461
NU-7441	2.49539	2.31277	2.46623	2.4401	2.44421	2.27712	2.35521	2.59547	2.1788	2.20531	2.67013	2.41919	2.48399	2.35705	2.48077	2.36362	2.33797	2.50659	2.1625	2.35614	2.35066	2.26506	2.43345	2.36714	2.32757	2.7214	2.37928	2.33306	2.65074	2.43431	2.21375	2.43815	2.2413	2.40543	2.42731	2.26038	2.37459	2.46681	2.3754	2.06592	2.23422	2.53537	2.45514	2.39685	2.41884	2.29486	2.58492	2.45801	2.27459
SL 0101-1	4.67672	4.35125	4.59525	4.55047	4.528	4.49685	4.45974	4.67571	4.35237	4.4051	4.59303	4.61728	4.54899	4.60645	4.59047	4.53324	4.45256	4.39691	4.465	4.48586	4.64746	4.57889	4.59597	4.50188	4.5366	4.71296	4.36054	4.45953	4.72307	4.65174	4.44948	4.52378	4.61313	4.64107	4.57845	4.53405	4.64138	4.64295	4.65384	4.37336	4.58888	4.77883	4.60575	4.71523	4.63822	4.70331	4.68899	4.75617	4.39574
BIRB 0796	4.32399	4.30924	4.12518	4.49021	4.35115	4.23216	4.28662	4.44295	4.28574	4.17069	4.33979	4.26528	4.34806	4.34232	4.40659	4.31868	4.30001	4.3418	4.21988	4.26156	4.39144	4.37891	4.30135	4.23843	4.31525	4.3235	4.28098	4.26201	4.36261	4.34371	4.19988	4.37468	4.22483	4.36497	4.32201	4.26827	4.32354	4.39318	4.31533	4.21169	4.26692	4.42973	4.29172	4.22242	4.31936	4.27716	4.35001	4.32966	4.07079
JNK Inhibitor VIII	4.49757	4.54427	4.49197	4.60776	4.57911	4.43413	4.53461	4.68644	4.37101	4.27486	4.60309	4.52793	4.5908	4.56214	4.5196	4.50397	4.39006	4.53413	4.36312	4.54081	4.53769	4.50135	4.49267	4.53483	4.52695	4.67761	4.29191	4.36063	4.69882	4.66817	4.43301	4.67631	4.42828	4.65183	4.60656	4.47918	4.56612	4.5324	4.57966	4.37986	4.53961	4.7036	4.55955	4.61825	4.50167	4.48437	4.62253	4.66879	4.40555
681640	2.41084	1.86787	2.10788	2.21359	2.07803	1.94954	1.99308	2.25847	1.91365	1.76604	1.95119	2.1877	2.31887	2.21633	2.37702	2.15362	1.93706	2.07758	1.99124	1.85824	2.11916	2.15861	2.08587	1.90908	2.07047	2.50174	1.83454	1.82068	2.34129	2.18988	1.80693	1.94294	2.30281	2.23323	1.87541	2.06775	2.37249	2.21631	2.24199	1.84724	1.9101	2.27464	2.1476	1.97701	2.40718	2.53286	2.81689	2.52977	2.11944
Nutlin-3a (-)	3.73197	3.47618	4.07529	3.69628	3.54693	3.67793	3.34278	3.87303	3.26645	3.58277	3.36582	3.61483	3.56881	3.59961	3.97336	3.87628	3.85189	3.89845	3.37272	3.58155	3.30183	3.0409	3.53973	3.49149	3.19667	3.37073	3.57354	4.09594	3.80219	3.63473	3.37906	3.94401	3.1602	3.72929	3.88434	3.80863	3.66197	3.65388	3.45932	3.34374	3.2978	3.17133	3.37909	4.14379	3.62136	3.81828	3.66072	3.60913	3.70261
PD-173074	2.79817	2.48186	2.62272	2.53194	2.73873	2.60931	2.5869	2.82182	2.48398	2.37433	2.85752	2.74494	2.79856	2.64689	2.72951	2.56788	2.64572	2.77407	2.42885	2.63966	2.61297	2.56	2.7076	2.52805	2.59846	2.62311	2.62644	2.60316	2.68705	2.7122	2.54803	2.78616	2.62889	2.68603	2.77511	2.49793	2.7677	2.52294	2.7681	2.39881	2.64639	2.81596	2.58913	2.72609	2.77252	3.07486	3.15138	3.02205	2.65782
ZM-447439	2.36738	2.08701	2.10282	2.29226	2.44649	1.9512	2.23682	2.11724	1.95612	1.89574	2.22458	2.15474	2.30843	2.40612	2.3196	2.33745	2.25813	2.62807	1.86852	2.33638	2.31486	2.14641	2.34231	2.077	2.17034	2.48637	2.01639	2.27391	2.69031	2.1683	2.33402	2.08818	2.1833	2.24086	2.20395	2.08304	2.47268	2.39592	2.17217	2.03398	1.91094	2.339	2.40009	2.29361	2.41943	2.44321	2.56738	2.41635	2.05908
RO-3306	3.5102	3.22992	3.18624	3.52635	3.49675	3.34272	3.28123	3.56174	3.32048	3.26668	3.37727	3.46934	3.50245	3.46081	3.53303	3.47017	3.20493	3.47777	3.27359	3.35994	3.51288	3.4419	3.47106	3.29791	3.36325	3.49351	3.17616	3.31361	3.66628	3.47969	3.31526	3.61678	3.293	3.45783	3.31688	3.3683	3.46796	3.52637	3.44801	3.20373	3.35991	3.52496	3.48965	3.40509	3.47311	3.51902	3.71333	3.76646	3.20635
MK-2206	1.88078	1.66124	1.92813	2.11327	1.57854	1.40524	1.44273	2.183	1.48982	1.3504	1.63132	1.35489	1.22094	2.12375	1.55536	1.63721	1.56172	1.55171	1.58948	1.88895	1.56332	1.6736	1.56896	1.49887	1.5626	1.39137	1.57704	1.51305	2.03372	1.41013	2.14605	1.69896	1.31848	1.44442	1.40555	1.43667	1.52464	1.26505	1.48697	1.36055	1.2682	1.65161	1.44796	1.5653	1.72384	1.79147	1.5743	1.83348	1.87853
PD-0332991	1.91822	1.53036	2.17511	2.27459	1.87094	1.74547	1.57157	2.27793	1.68663	1.49111	2.05692	1.83196	1.91587	1.90399	2.07065	1.93507	1.94026	1.93737	1.70929	2.18203	1.95102	1.60694	1.69247	1.36633	1.24367	2.23567	1.71904	1.76379	2.27242	1.73279	2.00367	1.70499	2.08008	1.76894	1.45892	1.89027	2.26812	1.60312	1.69406	1.46975	2.02881	2.00184	2.1701	2.02633	1.67975	1.75245	2.02723	1.77843	1.81137
BEZ235	-2.19022	-2.50957	-2.22488	-2.0241	-2.25625	-2.40394	-2.26424	-1.80897	-2.34397	-2.60706	-2.16275	-2.28862	-2.21982	-2.24153	-2.35428	-2.34251	-2.35698	-2.39511	-2.28186	-1.90289	-2.38394	-2.27433	-2.13693	-2.42986	-2.61755	-2.24934	-2.50162	-2.49479	-2.04352	-2.19422	-2.17287	-2.42047	-2.31102	-2.49872	-2.48792	-2.34331	-2.13078	-1.98715	-2.40391	-2.46656	-2.40074	-2.26766	-2.24199	-2.2737	-2.78426	-2.87853	-2.74853	-2.83742	-2.54041
AZD8055	0.249786	-0.408753	-0.121793	0.310211	0.0107814	-0.0257378	-0.265069	0.287065	-0.0994328	-0.456205	0.149459	0.154651	0.0166052	-0.0534519	0.205075	-0.163254	-0.0783148	-0.122502	-0.030616	0.242633	0.0365633	-0.123192	0.0140077	-0.206255	0.0185638	-0.167011	0.0024447	-0.170666	0.30264	-0.0650981	-0.0632831	-0.285909	-0.0486352	-0.116346	-0.15689	-0.168712	0.0619014	-0.144216	0.0562697	-0.346159	-0.230342	0.268532	-0.28821	0.126752	0.00473291	0.117182	0.10847	0.162505	0.0595888
PD-0325901	-1.22553	-0.482608	-0.563226	-1.1838	-0.712633	-0.706359	-0.842393	-1.09248	-1.40244	-0.620944	-0.708628	-0.922013	-0.828164	-0.793183	-0.993488	-0.771488	-0.698435	-0.286441	-1.2369	-0.606796	-0.744961	-1.656	-1.45694	-0.814115	-1.56702	-1.28555	-0.0769789	-0.547129	-1.47235	-1.16308	-0.622258	-0.451056	-0.999565	-1.18522	-1.01395	-1.10775	-1.15628	-0.313949	-1.40594	-0.517271	-1.17341	-1.35231	-1.13509	-0.786586	-1.05639	-1.32415	-1.36013	-1.41456	-0.903725
SB590885	3.83164	3.70308	3.87117	3.7698	3.81596	3.60188	3.60686	3.83752	3.48579	3.57201	3.82318	3.75993	3.79107	3.81564	3.92244	3.85964	3.76219	3.96753	3.64861	3.84374	3.94725	3.56612	3.62708	3.65342	3.73775	3.95265	3.56236	3.69709	4.0404	3.69673	3.61268	3.85486	3.91678	3.91859	3.93744	3.85424	3.87052	3.88875	3.96807	3.55376	3.55102	4.05435	3.93242	4.07237	3.88798	3.91472	3.78669	4.10713	3.60659
CCT007093	4.0597	3.89892	4.1644	4.12076	3.92752	4.04307	4.00709	4.15045	3.99576	3.92879	4.19295	4.01212	4.15376	4.23391	3.9923	3.9203	3.96975	4.14153	3.79355	4.15545	3.97588	4.03991	3.9862	4.09502	4.00231	4.23412	3.97931	3.94683	4.08332	4.13847	4.17579	3.99062	4.05895	4.15875	3.90411	3.94702	4.10685	4.03991	4.11189	3.95885	4.22122	4.18559	4.18659	4.18616	4.21769	4.12551	4.21327	4.2337	4.03533
EHT 1864	3.75836	3.46128	3.68796	3.78454	3.37352	3.74821	3.59966	3.68585	3.53284	3.42262	3.82415	3.77534	3.71204	3.65809	3.52875	3.44669	3.52017	3.47492	3.40781	3.65474	3.6127	3.68694	3.64025	3.66882	3.80132	3.82721	3.64277	3.38281	3.80479	3.60283	3.62876	3.40718	3.56652	3.87608	3.57785	3.58722	3.76202	3.49782	3.7178	3.52758	3.85668	3.84637	3.60568	3.84241	3.83218	3.77042	3.9567	3.91244	3.6357
Cetuximab	6.03599	6.06143	6.31887	6.41209	6.16743	6.04347	6.04073	6.24138	6.07068	6.09553	6.04514	6.12301	6.12917	6.27914	5.98632	6.19335	6.06962	6.11004	6.07405	6.17389	6.20516	6.25072	6.02483	6.0833	6.00677	6.25019	6.07913	6.13986	5.97017	6.06817	6.21045	6.14765	6.03519	6.08832	5.88147	6.27801	6.12944	6.33619	5.96632	6.07357	6.09364	6.05707	6.15157	6.0816	6.24888	6.15071	6.12973	6.13021	5.8627
PF-4708671	3.81938	3.66318	3.80465	3.83058	3.68883	3.80103	3.69633	3.88417	3.73416	3.67525	3.80316	3.79062	3.83595	3.82944	3.82738	3.73637	3.74351	3.73337	3.66595	3.84268	3.75615	3.79106	3.81305	3.72314	3.85759	3.8772	3.67521	3.6558	3.90069	3.85428	3.79756	3.8141	3.80528	3.81754	3.81215	3.70076	3.82348	3.76721	3.84189	3.72951	3.90766	3.89734	3.82292	3.91082	4.02251	4.12364	4.06432	4.16152	3.76748
JNJ-26854165	2.72293	2.58443	2.90763	2.71652	2.72926	2.60121	2.45999	2.89372	2.53424	2.5103	2.97011	2.79634	2.9647	2.89511	2.87093	2.51911	2.49199	2.75065	2.4205	2.65807	2.66239	2.66346	2.40572	2.5363	2.65191	2.89108	2.7866	2.49675	2.81545	2.83432	2.92132	2.99709	2.71694	2.80741	2.67176	2.62702	2.71301	2.83006	2.87198	2.53531	2.75816	2.82807	2.83902	2.67064	2.89321	2.72128	2.93803	3.00478	2.7883
HG-5-113-01	1.38447	1.30747	1.3147	1.11194	1.58436	1.40498	1.28701	1.24755	1.04698	1.30945	1.46428	1.47731	1.46221	1.27639	1.38303	1.40485	1.23286	1.56741	1.14702	1.30377	1.42164	1.08694	1.35972	1.13668	1.51098	1.49036	1.49061	1.39441	1.45427	1.27246	1.3774	1.43615	1.3748	1.41808	1.40391	1.14693	1.44726	1.17006	1.2338	1.2456	1.29229	1.50589	1.34346	1.42393	1.72196	1.92552	2.16977	1.77067	1.5395
HG-5-88-01	3.20866	3.56547	3.45154	3.25779	3.66398	3.45756	3.71295	3.36391	3.26304	3.28118	3.31681	2.97282	3.04703	3.34073	3.20647	3.14902	3.19728	3.58312	3.20981	3.51297	3.1838	3.07581	3.58173	3.02452	3.04434	3.37909	3.33839	3.47623	3.12208	3.29195	3.27303	3.67818	3.2364	3.1231	3.39683	3.09045	3.06535	3.36848	3.01667	3.09483	3.17069	3.18689	3.21384	3.23499	3.46251	3.74086	3.72874	3.53023	3.61308
TW 37	-0.267419	-0.601078	-0.676344	-0.175059	-0.357491	-0.536011	-0.295223	-0.372477	-0.537146	-0.565386	-0.550278	-0.225929	-0.0977886	-0.273001	-0.427581	-0.403078	-0.530356	-0.582664	-0.312364	-0.513784	-0.317296	-0.195749	-0.354852	-0.517217	-0.394447	0.0179869	-0.72695	-0.704703	0.106524	-0.296566	-0.670077	-0.52583	-0.629385	-0.310426	-0.441321	-0.118856	-0.282306	0.238522	-0.310804	-0.542336	-0.397089	-0.260238	-0.143742	-0.418526	-0.677218	-0.663668	-0.46941	-0.632573	-0.544555
XMD11-85h	3.9643	3.759	4.04415	3.8296	3.97235	3.79407	3.58263	4.04022	3.68532	3.71151	3.85188	3.77645	3.84018	3.80896	3.97267	3.84391	3.88056	3.85518	3.79951	3.70788	3.84136	3.77164	3.7879	3.67162	3.86957	3.97618	3.87958	3.88905	3.91066	3.83464	3.84065	3.96097	3.92027	3.75145	3.77182	3.81476	3.8329	4.0417	3.68316	3.7389	3.60897	3.85787	3.95328	4.13705	4.00171	3.88372	3.94719	3.87201	3.69186
ZG-10	1.3641	1.20516	1.15528	1.1387	1.28013	1.19923	0.861375	1.1171	0.860591	1.11151	1.16902	1.36194	1.51259	1.25977	1.13625	1.11918	1.24665	1.18062	1.25789	1.06069	1.15733	1.09304	1.12034	0.865529	1.37608	1.2551	1.26922	1.12996	1.36501	1.23402	1.44764	1.31571	1.37555	1.12105	1.01373	1.15452	1.13851	1.50759	1.18723	1.21327	1.00994	1.24022	1.22947	1.35402	1.39893	1.77367	1.79628	1.58605	1.14532
XMD8-92	2.95502	2.79987	3.0573	2.89551	2.93458	2.88104	2.76773	2.99698	2.73654	2.88041	2.94857	2.91026	2.89797	2.95154	3.02494	2.93307	2.85342	3.03367	2.82785	2.87499	2.92612	2.85017	2.93894	2.69725	2.83631	3.0586	2.90746	2.95153	2.99278	2.88061	2.91501	3.06257	2.93777	2.84808	2.85731	2.78927	2.95803	3.13127	2.79969	2.76606	2.75555	3.01546	2.97024	3.10864	3.11631	3.098	3.2249	3.14211	2.92878
QL-VIII-58	-1.25936	-1.2354	-1.22588	-1.27691	-1.22672	-1.26019	-1.25596	-1.21087	-1.27653	-1.23963	-1.24445	-1.24182	-1.21314	-1.20036	-1.26968	-1.23774	-1.28391	-1.27915	-1.21076	-1.23344	-1.25664	-1.24445	-1.26772	-1.29162	-1.33624	-1.24753	-1.2934	-1.24413	-1.27712	-1.22671	-1.18107	-1.22268	-1.23331	-1.32836	-1.27701	-1.25237	-1.29825	-1.05575	-1.29821	-1.24903	-1.28798	-1.3128	-1.22408	-1.2375	-1.33875	-1.30351	-1.31821	-1.35546	-1.2827
CCT018159	3.26449	2.6961	3.1775	3.21521	2.97976	2.9951	2.93763	3.18312	2.75348	2.90501	3.36528	3.27257	3.43714	3.18319	3.32109	2.85319	2.6325	3.27977	2.71933	2.97647	3.00143	2.90195	2.93497	2.87441	3.23606	3.34412	3.10073	2.8863	3.15089	3.19555	2.80014	3.15837	2.88982	3.15494	3.17032	2.82608	3.3232	3.12784	3.26682	2.61464	3.23986	3.35358	3.38328	2.99399	3.05457	3.01873	3.45429	3.17173	2.77964
AG-014699	3.26692	3.39478	3.70855	3.45425	3.59244	3.43296	3.44237	3.814	3.38407	3.33506	3.53856	3.47484	3.76508	3.71782	3.57262	3.3918	3.30245	3.63769	3.1734	3.49166	3.31007	3.51892	3.49597	3.41758	3.28382	3.96883	3.27465	3.44134	3.53066	3.61584	3.51447	3.51847	3.46088	3.48919	3.58758	3.40641	3.55202	3.70895	3.44685	3.27173	3.78128	3.54034	3.53046	3.6118	3.57623	3.70352	3.88121	3.70151	3.35821
SB 505124	4.25475	4.25143	4.22713	4.25207	4.19559	4.08993	4.15516	4.45893	4.20986	4.04032	4.0971	4.11463	4.26105	4.24183	4.22046	4.16111	4.20901	4.23425	4.0961	4.2836	4.18815	4.29997	4.30254	4.09752	4.21563	4.42209	4.1728	3.9403	4.49457	4.2535	4.03229	4.09989	4.01614	4.21281	4.11414	4.11483	4.22586	4.11479	4.27176	3.93581	4.19568	4.24082	4.08759	4.24498	4.51291	4.4019	4.39592	4.52004	4.14476
Tamoxifen	3.75602	3.71185	3.7319	3.69536	3.63863	3.61758	3.55978	3.86431	3.59897	3.55029	3.90362	3.69089	3.72068	3.69428	3.72551	3.65576	3.65492	3.70674	3.6175	3.7371	3.67527	3.63874	3.69536	3.69225	3.80706	3.83644	3.73062	3.51363	3.77802	3.78815	3.71929	3.68603	3.74537	3.70039	3.74035	3.64298	3.68933	3.73456	3.78122	3.48351	3.48693	3.76443	3.65022	3.86752	3.96114	3.82417	3.85521	3.96038	3.66624
QL-XII-61	4.00703	3.4565	3.62417	3.58794	3.63398	3.45863	3.55365	3.87105	3.56582	3.53235	3.80571	3.76066	3.6295	3.80337	3.91492	3.75328	3.56043	3.88082	3.77071	3.53725	3.78095	3.68057	3.66438	3.52345	3.79585	3.74649	3.59329	3.52307	4.1974	3.72736	3.8589	3.89674	3.79625	3.84262	3.959	3.65813	3.78445	3.55754	3.95962	3.44303	3.59804	4.07934	3.87139	3.87185	4.14592	4.35895	4.48421	4.47454	3.95703
PFI-1	2.6624	2.42524	2.48893	2.57302	2.52349	2.61517	2.29831	2.71118	2.30509	2.5101	2.48942	2.59271	2.60873	2.62752	2.45321	2.62113	2.49112	2.26258	2.3699	2.52844	2.66394	2.65446	2.48221	2.24432	2.54889	2.62502	2.57798	2.41009	2.37016	2.66662	2.24608	2.73206	2.37875	2.48787	2.40854	2.33677	2.61706	2.59931	2.47616	2.28382	2.52313	2.63598	2.47097	2.54236	2.78831	2.67821	2.68016	2.78767	2.34984
IOX2	0.149906	0.0419527	0.0250595	0.166412	0.215229	-0.0523915	0.0531226	0.356485	0.0483025	-0.0703134	0.1469	0.11982	0.0722343	0.0605847	0.236478	0.118856	-0.0691713	0.179074	0.00551414	0.0492399	0.114868	0.138187	0.165479	0.0690764	0.0216635	0.371094	-0.0717675	0.0131124	0.180243	0.171112	-0.159057	0.251243	0.0383312	0.0607813	0.191312	0.0508386	0.0834602	0.295791	0.137728	-0.111983	0.0941419	0.24202	0.194894	0.112624	0.0797249	-0.106255	0.0794084	0.0610555	0.00368385
YK 4-279	1.239	1.20865	1.15572	1.17455	1.57341	1.5467	1.21507	1.47405	1.1195	1.48427	1.30737	1.56225	2.0959	1.53562	1.362	1.35385	1.41556	1.59836	1.28723	1.33731	1.74311	1.42609	1.39832	1.14524	1.49068	1.51597	1.22555	1.29642	1.41037	1.42939	1.06918	1.60462	1.37061	1.50425	1.29556	1.32305	1.68969	1.76546	1.30977	1.11967	1.41435	1.53923	1.43909	1.43756	1.57252	1.66829	1.6345	1.41151	1.16679
(5Z)-7-Oxozeaenol	0.861258	0.766172	1.17176	0.890315	0.973314	0.973704	0.483665	0.957296	0.654389	1.13564	0.771518	0.957674	1.20103	1.0602	0.800187	1.08733	1.06868	1.0333	0.695874	0.963323	0.898299	0.809395	0.640625	0.606893	0.539013	0.74087	1.31913	1.12371	0.808422	0.991751	1.14857	1.3851	0.770142	0.871054	0.864342	1.02887	0.94951	1.32497	0.749313	1.30457	0.620287	0.670665	0.798441	1.20002	0.888382	1.13245	0.94284	0.833694	0.664175
piperlongumine	1.59014	1.36626	1.73521	1.43657	1.59502	1.51769	1.49499	1.55939	1.18185	1.63515	1.44362	1.62759	1.73241	1.75106	1.48158	1.63612	1.55319	1.44919	1.5624	1.67399	1.65111	1.6116	1.56942	1.15236	1.57158	1.48389	1.38446	1.34347	1.50614	1.60042	1.66944	1.85991	1.37873	1.47651	1.50351	1.50482	1.6331	1.80355	1.5285	1.54441	1.53183	1.5547	1.51536	1.64633	1.52007	1.63126	1.52555	1.45211	1.45101
FK866	-1.38502	-3.32897	-2.47333	-3.31159	-2.23216	-2.89884	-3.48274	-2.26475	-4.15159	-3.44624	-1.92792	-1.58308	-2.42123	-3.72514	-2.27956	-2.82802	-2.67536	-2.68552	-2.86388	-3.3997	-1.31569	-3.06102	-2.8973	-3.94777	-1.35323	-2.9329	-2.51637	-2.68216	-2.04506	-3.11434	-3.29286	-3.00778	-2.27822	-3.32323	-2.6973	-3.66651	-1.93599	-2.45203	-2.65013	-3.72836	-2.70155	-2.26735	-3.88464	-2.00449	-3.35184	-3.03742	-3.20114	-3.09596	-3.09922
Talazoparib	2.33928	2.28335	2.78195	2.15903	3.04265	2.3678	2.24457	2.84464	2.05006	2.51072	2.42984	3.02644	3.02347	2.68159	2.76773	2.47354	2.4277	2.8719	2.48701	2.29264	2.62936	2.48608	2.36814	1.83677	2.3702	2.90397	2.50433	2.83706	2.15837	2.67923	2.66875	3.15238	2.67678	2.19144	2.63395	2.25348	2.80417	3.20079	2.22357	2.64837	2.5641	2.18081	2.47718	2.43669	2.19193	2.10144	1.83496	1.56222	2.50597
rTRAIL	-0.581982	-0.442739	-0.633706	-0.581287	-0.20864	-0.289609	-0.322388	-0.373228	-0.572065	-0.715981	-0.0647444	-0.326347	-0.320009	-0.667865	-0.261477	-0.664487	-0.512322	-0.480813	-0.666801	-0.28024	-0.129826	-0.369402	-0.389385	-0.727142	-0.359687	-0.493449	-0.767087	-0.492501	-0.464066	-0.163599	-0.86701	-0.170101	-0.298332	-0.270092	-0.188039	-0.500486	-0.251234	-0.0146692	-0.165455	-0.551253	-0.199237	-0.188958	-0.416531	-0.251081	-0.341542	-0.356041	-0.512804	-0.0627636	-0.51994
UNC1215	2.47891	2.33103	2.36686	2.46604	2.406	2.41479	2.36104	2.58911	2.38518	2.29349	2.44139	2.44605	2.41274	2.4805	2.51168	2.38898	2.35027	2.44275	2.38562	2.47454	2.51865	2.46808	2.4681	2.36489	2.45512	2.58896	2.23685	2.28752	2.63186	2.51357	2.40616	2.39517	2.43749	2.48282	2.53762	2.40729	2.49873	2.48316	2.51626	2.25517	2.38904	2.55969	2.51497	2.63445	2.51922	2.53677	2.44951	2.59532	2.28348
SGC0946	1.78904	1.67878	1.76954	1.80307	1.84702	1.69628	1.72408	1.91831	1.69647	1.6394	1.90117	1.76531	1.73129	1.73317	1.85787	1.73216	1.71959	1.86169	1.70839	1.79424	1.88099	1.78323	1.83189	1.7258	1.76222	1.91993	1.64991	1.65769	1.92466	1.80229	1.77997	1.81059	1.81175	1.80258	1.9287	1.75714	1.87038	1.78512	1.87275	1.59511	1.76472	1.90122	1.84389	1.91983	1.86819	1.75418	1.84715	1.87645	1.69076
XAV939	3.46636	3.32851	3.56055	3.48308	3.39688	3.59595	3.56269	3.68605	3.49352	3.3537	3.51274	3.55965	3.54112	3.31866	3.54661	3.58896	3.48516	3.40358	3.5546	3.65215	3.41026	3.54963	3.61507	3.50721	3.42813	3.9338	3.21311	3.53888	3.48298	3.66629	3.53288	3.45341	3.39147	3.55957	3.51541	3.64416	3.63142	3.83234	3.30126	3.51506	3.55385	3.42599	3.65116	3.56544	3.49713	3.1582	3.32081	3.26279	3.32167
Trametinib	-1.06278	-0.688536	-0.503754	-1.23219	-0.569768	-0.194503	-0.67293	-1.00993	-0.955619	-0.661004	-0.971852	-1.05456	-0.203946	-0.850692	-0.865064	-0.457183	-0.814691	0.127478	-1.6061	-0.22332	-0.643258	-0.912468	-0.98256	-0.803047	-1.60397	-0.893817	0.031106	-0.262317	-1.56362	-0.530065	-0.971015	0.0833686	-1.03051	-0.977205	-0.96853	-0.848072	-0.741175	-0.767771	-1.25152	-0.226399	-0.807538	-1.58408	-0.887167	-1.08622	-0.702094	-1.34021	-1.05642	-1.20117	-0.752797
Dabrafenib	3.75284	3.66775	3.84248	3.89196	3.95052	3.80186	3.37015	4.20053	3.57502	3.42428	3.92655	3.7224	3.95667	3.86184	3.84711	3.85396	4.05262	3.88465	3.66231	4.0145	3.61942	3.58454	3.64757	3.77201	3.50843	4.01019	3.55294	3.96962	4.03631	3.74747	3.98511	3.96725	4.01244	3.79356	3.75268	3.92766	3.98443	3.96682	3.62948	4.08728	3.62313	3.83639	4.07377	4.10777	3.58551	3.08993	3.1277	3.27474	3.28595
Temozolomide	5.73012	5.46553	5.67867	5.28131	5.69765	5.59019	5.58856	5.77623	5.46281	5.58907	5.96977	5.82973	5.87151	5.59378	5.79602	5.66525	5.45406	5.69933	5.49995	5.47659	5.83216	5.4583	5.67946	5.57505	5.71861	5.74977	5.50312	5.62689	5.74249	5.7487	5.51263	5.85086	5.66309	5.87002	5.97618	5.58578	5.86481	5.92882	5.82966	5.4412	5.58699	5.84315	5.7451	5.89276	5.76674	5.51553	5.77481	5.85846	5.29302
Bleomycin (50 uM)	2.03618	2.47171	2.90433	2.16857	3.10266	2.26961	2.3624	2.55685	2.06279	2.70366	2.74321	3.2338	3.42298	2.34766	2.70461	2.79497	2.46218	3.18464	2.26338	2.52044	2.86399	2.24844	2.22694	2.45528	2.46995	3.13052	2.47649	3.00746	2.2184	3.06325	2.96075	3.57291	2.53757	2.18714	2.68999	2.57636	2.86535	3.28334	1.99177	2.70822	2.77759	2.19329	2.73271	2.49478	2.58012	1.83497	1.9866	1.90289	1.81742
SN-38	-4.30889	-4.81586	-4.31245	-4.86535	-4.00756	-4.70013	-4.66754	-4.31677	-4.8641	-4.35866	-4.65714	-3.74503	-3.59059	-4.17627	-4.23985	-4.29243	-4.4041	-4.06804	-4.26753	-4.50564	-3.76813	-4.32473	-4.40064	-5.03056	-4.08285	-3.94879	-4.61095	-4.47482	-4.17172	-3.85678	-3.80428	-3.39829	-3.98288	-4.14862	-4.33184	-4.47491	-3.65375	-4.22397	-4.2249	-4.10593	-4.22938	-3.78008	-3.91474	-4.04313	-3.84805	-4.61945	-4.55691	-4.41512	-4.51291
MLN4924	-0.420987	0.048422	0.0362827	-0.101123	0.248091	0.0523424	-0.195098	0.316465	-0.427592	-0.0612087	0.341508	0.332531	0.964065	0.134011	0.356114	0.0596441	0.0201122	0.147118	-0.0689231	0.102412	0.418563	-0.110731	-0.154485	0.00826961	0.00226584	0.307677	-0.160828	0.178994	-0.266946	0.425804	0.0903792	0.525381	0.324975	0.0236599	0.232798	0.077063	0.503212	0.967823	-0.0255385	0.236371	0.0301138	-0.00342117	0.18663	0.384697	0.264876	0.066258	-0.0599744	0.178636	0.139894
[truncated: 70 more columns]
